# Supplementary material for: Evolution and Diversity of the Antimicrobial Resistance Associated Mobilome in Streptococcus suis: A Probable Mobile Genetic Elements Reservoir for Other Streptococci
Source: Front Cell Infect Microbiol. 2016 Oct 7;6:118. doi: 10.3389/fcimb.2016.00118 (PMC5053989; doi:10.3389/fcimb.2016.00118)
Supplement: Table S2A — Identification of MGEs at rplL Locus of S. suis. 523 genome sequence were obtained from genbank. Of the 326 (62.32%) sequences which contain inserts, 194 (59.51%) can obtain non-gap insert sequences. The 194 MGE candidates were further annotated and analyzed for IS, Transposon, phage, and ICEs identification. Int, Relaxase, and VirB4 type and AMR profiles were also analyzed. Strain P1/7 were listed as no insert reference. [file Table2.XLSX]

## Sheet: Table S2A
Table S2A Identification of MGEs at rplL Locus of S. suis. 523 genome sequence were obtained from genbank. Of the 326 (62.32%) sequences which contain inserts, 194 (59.51%) can obtain non-gap insert sequences. The 194 MGE candidates were further annotated and analyzed for IS, Transposon, phage, and ICEs identification. Int, Relaxase, and VirB4 type and AMR profiles were also analyzed. Strain P1/7…
Strain	Assembly	GenBank accession number(s)	Serotype	Isolation source	Country	Insert at 3' of rplL (Length,bp)	MGEs group	IS family	Int	Relaxase	VirB4	Int_ Tn916	TndX_Tn5397	AMR profiles	Notable variable genes
B18E	GCA_000876935.1	CDSI01000025.1	2	Brain	Viet Nam	131422	ICESa2603-Tn916+ ICESsuTYPE2	IS1380	Clade Ⅴb+Clade Ⅳ	Clade Ⅳb	Clade Ⅲb+Clade Ⅱ	+		aadE, tet(M)
V22C	GCA_000947335.1	CEBW01000007.1	2	Brain	Viet Nam	127310	ICESa2603-Tn916+ ICESsuTYPE2	IS1380	Clade Ⅴb+Clade Ⅳ	Clade Ⅳb+Clade Ⅰ	Clade Ⅲb+Clade Ⅱ	+		aadE, tet(M)
B48N	GCA_000877195.1	CDTP01000012.1	2	Brain	Viet Nam	127228	ICESa2603-Tn916+ ICESsuTYPE2	IS1380	Clade Ⅴb+Clade Ⅳ	Clade Ⅳb+Clade Ⅰ	Clade Ⅲb+Clade Ⅱ	+		aadE, tet(M)
E57C	GCA_000944975.1	CDWC01000007.1	2	Brain	Viet Nam	127227	ICESsuTYPE2+ICESa2603-Tn916	IS1380	Clade Ⅳ+Clade Ⅴb	Clade Ⅰ+Clade Ⅳb	Clade Ⅱ+Clade Ⅲb	+		aadE, tet(M)	fucose utilization cluster, UV resistance
F21O	GCA_000946075.1	CDWN01000005.1	2	Tonsil	Viet Nam	126251	ICESa2603-Tn916+ ICESsuTYPE2	IS1595	Clade Ⅴb+Clade Ⅳ	Clade Ⅳb+Clade Ⅰ	Clade Ⅲb+Clade Ⅱ	+		aadE, erm(B), tet(O), tet(M), tet(L), cat
E17P	GCA_000937055.1	CDWL01000049.1	2	Brain	Viet Nam	124198	ICESa2603-Tn916+ ICESsuTYPE2	IS1380	Clade Ⅴb+Clade Ⅳ	Clade Ⅳb+Clade Ⅰ	Clade Ⅲb+Clade Ⅱ	+		aadE, tet(M)
NSUI002	GCA_001272635.1	CP011419.1	unknown	unknown	Canada	122764	ICESsuTYPE2+ICESa2603-Tn5397		Clade Ⅳ+Clade Ⅴa	Clade Ⅰ+Clade Ⅳa	Clade Ⅱ''+Clade Ⅲa ''		+	tet(O)	fucose utilization cluster, UV resistance
E04J	GCA_000942535.1	CDTZ01000009.1	2	Brain	Viet Nam	113818	ICESa2603-Tn5397+ ICESsuTYPE2		Clade Ⅴb+Clade Ⅳ	NG+Clade Ⅰ	Clade Ⅲb+Clade Ⅱ		+	erm(B), tet(O)
EN044	GCA_900063285.1	FIOG01000001.1	2	Unknown	Viet Nam	113818	ICESa2603-Tn5397+ ICESsuTYPE2		Clade Ⅴb+Clade Ⅳ	NG+Clade Ⅰ	Clade Ⅲb+Clade Ⅱ		+	erm(B), tet(O)
YS19	GCA_000441055.1	ALMF01000059.1	unknown	unknown	unknown	112874	ICESsuTYPE2+ICESa2603-Tn5397		Clade Ⅳ+Clade Ⅴa	Clade Ⅰ+Clade Ⅳa	Clade Ⅱ+Clade Ⅲa		+	tet(O)	fucose utilization cluster, UV resistance
S13E	GCA_000938115.1	CEJW01000048.1	8	Brain	United Kingdom	112874	ICESsuTYPE2+ICESa2603-Tn5397		Clade Ⅳ+Clade Ⅴa	Clade Ⅰ+Clade Ⅳa	Clade Ⅱ+Clade Ⅲa		+	tet(O)	fucose utilization cluster, UV resistance
S94F	GCA_000944215.1	CEHH01000004.1	2	Unknown	United Kingdom	112874	ICESsuTYPE2+ICESa2603-Tn5397		Clade Ⅳ+Clade Ⅴa	Clade Ⅰ+Clade Ⅳa	Clade Ⅱ+Clade Ⅲa		+	tet(O)	fucose utilization cluster, UV resistance
S96W	GCA_000945155.1	CEKR01000004.1	9	Lung	United Kingdom	112874	ICESsuTYPE2+ICESa2603-Tn5397		Clade Ⅳ+Clade Ⅴa	Clade Ⅰ+Clade Ⅳa	Clade Ⅱ+Clade Ⅲa			tet(O)	fucose utilization cluster, UV resistance
05HAS68	GCA_000168355.3	CP002007.2	unknown	unknown	unknown	112773	ICESsuTYPE2+ICESa2603-Tn5397		Clade Ⅳ+Clade Ⅴa	Clade Ⅰ+Clade Ⅳa	Clade Ⅱ+Clade Ⅲa		+	tet(O)	fucose utilization cluster, UV resistance
S3G	GCA_000939895.1	CEBZ01000023.1	2	Brain	Viet Nam	89777	ICESa2603-Tn916	IS1380+IS1595	Clade Ⅴb	Clade Ⅳb	Clade Ⅲb	+		aph(3’)-III, sat4, ant(6)-Ia, erm(B), tet(M), tet(L),cat
SS38	GCA_900057695.1	FIQB01000001.1	2	Unknown	Viet Nam	89777	ICESa2603-Tn916	IS1380+IS1595	Clade Ⅴb	Clade Ⅳb	Clade Ⅲb	+		aph(3’)-III, sat4, ant(6)-Ia, erm(B), tet(M), tet(L),cat
05ZYH33	GCA_000014305.1	CP000407.1	2	unknown	China	88992	ICESa2603-Tn916	IS1380	Clade Ⅴb	Clade Ⅳb	Clade Ⅲb	+		aadE, tet(M)
SC84	GCA_000026725.1	FM252031.1	unknown	human case of meningitis	China:Sichuan Province	88985	ICESa2603-Tn916	IS1380	Clade Ⅴb	Clade Ⅳb	Clade Ⅲb	+		aadE, tet(M)
07SC3	GCA_000440215.1	ALKP01000002.1	unknown	unknown	China	88985	ICESa2603-Tn916	IS1380	Clade Ⅴb	Clade Ⅳb	Clade Ⅲb	+		aadE, tet(M)
ZY05719	GCA_000993745.1	CP007497.1	unknown	Ziyang City	China: Ziyang City, Sichuan Province	88985	ICESa2603-Tn916	IS1380	Clade Ⅴb	Clade Ⅳb	Clade Ⅲb	+		aadE, tet(M)
98HAH33	GCA_000014325.1	CP000408.1	2	unknown	China	88973	ICESa2603-Tn916	IS1380	Clade Ⅴb	Clade Ⅳb	Clade Ⅲb	+		aadE, tet(M)
S3F	GCA_000946555.1	CDXS01000060.1	2	Brain	Viet Nam	83771	ICESa2603-Tn916	IS1380	Clade Ⅴb	Clade Ⅳb	Clade Ⅲb	+		aadE, tet(M), erm(B)
S7P	GCA_000938375.1	CDXZ01000037.1	2	Brain	Viet Nam	83553	ICESa2603-Tn916	IS1595	Clade Ⅴb	Clade Ⅳb	Clade Ⅲb	+		erm(B), tet(O), tet(L), cat
S6L	GCA_000941955.1	CDXW01000003.1	2	Brain	Viet Nam	83553	ICESa2603-Tn916	IS1595	Clade Ⅴb	Clade Ⅳb	Clade Ⅲb	+		erm(B), tet(O), tet(L), cat
S11P	GCA_000945075.1	CDXA01000030.1	2	Brain	Viet Nam	83553	ICESa2603-Tn916	IS1595	Clade Ⅴb	Clade Ⅳb	Clade Ⅲb	+		erm(B), tet(O), tet(L), cat
type strain: S7	GCA_000947475.1	CEBR01000009.1	2	Brain	Viet Nam	80506	ICESa2603-Tn916	IS1595	Clade Ⅴb	Clade Ⅳb	Clade Ⅲb	+		erm(B), tet(O), tet(L), cat
BM407	GCA_000026745.1	FM252032.1	unknown	human case of meningitis	Viet Nam:Ho Chi Minh City	80505	ICESa2603-Tn916	IS1595	Clade Ⅴb	Clade Ⅳb	Clade Ⅲb	+		erm(B), tet(O), tet(L), cat
E01I	GCA_000936975.1	CDTU01000051.1	2	Brain	Viet Nam	78763	ICESa2603-Tn916	IS1595	Clade Ⅴb	Clade Ⅳb	Clade Ⅲb	+		erm(B), tet(O), tet(L), cat
EN031	GCA_900060335.1	FIOE01000001.1	2	Unknown	Viet Nam	78763	ICESa2603-Tn916	IS1595	Clade Ⅴb	Clade Ⅳb	Clade Ⅲb	+		erm(B), tet(O), tet(L), cat
B35B	GCA_000876715.1	CDTG01000007.1	2	Brain	Viet Nam	78532	ICESa2603-Tn916	IS1380	Clade Ⅴb	Clade Ⅳb	Clade Ⅲb	+		aadE, tet(M)
V31J	GCA_000943975.1	CECK01000041.1	2	Brain	Viet Nam	78532	ICESa2603-Tn916	IS1380	Clade Ⅴb	Clade Ⅳb	Clade Ⅲb	+		aadE, tet(M)
V34P	GCA_000936835.1	CEBD01000022.1	2	Brain	Viet Nam	78531	ICESa2603-Tn916	IS1380	Clade Ⅴb	Clade Ⅳb	Clade Ⅲb	+		aadE, tet(M)
S4I	GCA_000947735.1	CDXV01000022.1	2	Brain	Viet Nam	78523	ICESa2603-Tn916	IS1380	Clade Ⅴb	Clade Ⅳb	Clade Ⅲb	+		aadE, tet(M)
B22X	GCA_000938615.1	CDVF01000007.1	2	Brain	Viet Nam	78496	ICESa2603-Tn916	IS1380	Clade Ⅴb	Clade Ⅳb	Clade Ⅲb	+		aadE, tet(M)
S3Z	GCA_000947795.1	CEBO01000008.1	2	Brain	Viet Nam	78485	ICESa2603-Tn916	IS1380	Clade Ⅴb	Clade Ⅳb	Clade Ⅲb	+		aadE, tet(M)
B45V	GCA_000944555.1	CDTO01000005.1	2	Brain	Viet Nam	78461	ICESa2603-Tn916	IS1380	Clade Ⅴb	Clade Ⅳb	Clade Ⅲb	+		aadE, tet(M)
S6O	GCA_000942415.1	CEBQ01000008.1	2	Brain	Viet Nam	78460	ICESa2603-Tn916	IS1380	Clade Ⅴb	Clade Ⅳb	Clade Ⅲb	+		aadE, tet(M)
type strain: B40	GCA_000876855.1	CDVR01000013.1	2	Brain	Viet Nam	78459	ICESa2603-Tn916	IS1380	Clade Ⅴb	Clade Ⅳb	Clade Ⅲb	+		aadE, tet(M)
V39F	GCA_000877095.1	CEBX01000013.1	2	Brain	Viet Nam	78459	ICESa2603-Tn916	IS1380	Clade Ⅴb	Clade Ⅳb	Clade Ⅲb	+		aadE, tet(M)
type strain: V30	GCA_000877175.1	CEAT01000011.1	2	Brain	Viet Nam	78459	ICESa2603-Tn916	IS1380	Clade Ⅴb	Clade Ⅳb	Clade Ⅲb	+		aadE, tet(M)
V36H	GCA_000938635.1	CEBA01000050.1	2	Brain	Viet Nam	78459	ICESa2603-Tn916	IS1380	Clade Ⅴb	Clade Ⅳb	Clade Ⅲb	+		aadE, tet(M)
V20B	GCA_000939935.1	CECL01000003.1	2	Brain	Viet Nam	78459	ICESa2603-Tn916	IS1380	Clade Ⅴb	Clade Ⅳb	Clade Ⅲb	+		aadE, tet(M)
S8Z	GCA_000941415.1	CDYW01000001.1	2	Brain	Viet Nam	78459	ICESa2603-Tn916	IS1380	Clade Ⅴb	Clade Ⅳb	Clade Ⅲb	+		aadE, tet(M)
V35S	GCA_000944075.1	CEBC01000035.1	2	Brain	Viet Nam	78459	ICESa2603-Tn916	IS1380	Clade Ⅴb	Clade Ⅳb	Clade Ⅲb	+		aadE, tet(M)
V27D	GCA_000945815.1	CECH01000001.1	2	Brain	Viet Nam	78459	ICESa2603-Tn916	IS1380	Clade Ⅴb	Clade Ⅳb	Clade Ⅲb	+		aadE, tet(M)
V38X	GCA_000947515.1	CEBJ01000035.1	2	Brain	Viet Nam	78459	ICESa2603-Tn916	IS1380	Clade Ⅴb	Clade Ⅳb	Clade Ⅲb	+		aadE, tet(M)
S1N	GCA_000942475.1	CDXG01000037.1	2	Brain	Viet Nam	78458	ICESa2603-Tn916	IS1380	Clade Ⅴb	Clade Ⅳb	Clade Ⅲb	+		aadE, tet(M)
S8X	GCA_000941735.1	CDYO01000046.1	2	Brain	Viet Nam	78457	ICESa2603-Tn916	IS1380	Clade Ⅴb	Clade Ⅳb	Clade Ⅲb	+		aadE, tet(M)
B41U	GCA_000943915.1	CDTK01000021.1	2	Brain	Viet Nam	78457	ICESa2603-Tn916	IS1380	Clade Ⅴb	Clade Ⅳb	Clade Ⅲb	+		aadE, tet(M)
E30Z	GCA_000944035.1	CDUI01000039.1	2	Brain	Viet Nam	78456	ICESa2603-Tn916	IS1380	Clade Ⅴb	Clade Ⅳb	Clade Ⅲb	+		aadE, tet(M)
E58D	GCA_000876835.1	CDUP01000009.1	2	Brain	Viet Nam	78455	ICESa2603-Tn916	IS1380	Clade Ⅴb	Clade Ⅳb	Clade Ⅲb	+		aadE, tet(M)
E00F	GCA_000945295.1	CDTT01000003.1	2	Brain	Viet Nam	78454	ICESa2603-Tn916	IS1380	Clade Ⅴb	Clade Ⅳb	Clade Ⅲb	+		aadE, tet(M)
EN370	GCA_900051985.1	FIOW01000001.1	2	Unknown	Viet Nam	78454	ICESa2603-Tn916	IS1380	Clade Ⅴb	Clade Ⅳb	Clade Ⅲb	+		aadE, tet(M)
F7M	GCA_000936895.1	CDVM01000004.1	2	Tonsil	Viet Nam	78452	ICESa2603-Tn916	IS1380	Clade Ⅴb	Clade Ⅳb	Clade Ⅲb	+		aadE, tet(M)
B23U	GCA_000940155.1	CDSU01000007.1	2	Brain	Viet Nam	78452	ICESa2603-Tn916	IS1380	Clade Ⅴb	Clade Ⅳb	Clade Ⅲb	+		aadE, tet(M)
B41Q	GCA_000942675.1	CDTM01000008.1	2	Brain	Viet Nam	78452	ICESa2603-Tn916	IS1380	Clade Ⅴb	Clade Ⅳb	Clade Ⅲb	+		aadE, tet(M)
EN020	GCA_900061045.1	FIOH01000002.1	2	Unknown	Viet Nam	78452	ICESa2603-Tn916	IS1380	Clade Ⅴb	Clade Ⅳb	Clade Ⅲb	+		aadE, tet(M)
S1J	GCA_000876735.1	CDXD01000046.1	2	Brain	Viet Nam	78451	ICESa2603-Tn916	IS1380	Clade Ⅴb	Clade Ⅳb	Clade Ⅲb	+		aadE, tet(M)
V38O	GCA_000876815.1	CECD01000008.1	2	Brain	Viet Nam	78451	ICESa2603-Tn916	IS1380	Clade Ⅴb	Clade Ⅳb	Clade Ⅲb	+		aadE, tet(M)
B33Z	GCA_000876975.1	CDVB01000010.1	2	Brain	Viet Nam	78451	ICESa2603-Tn916	IS1380	Clade Ⅴb	Clade Ⅳb	Clade Ⅲb	+		aadE, tet(M)
B44O	GCA_000877115.1	CDTN01000002.1	2	Brain	Viet Nam	78451	ICESa2603-Tn916	IS1380	Clade Ⅴb	Clade Ⅳb	Clade Ⅲb	+		aadE, tet(M)
B42S	GCA_000877235.1	CDVZ01000003.1	2	Brain	Viet Nam	78451	ICESa2603-Tn916	IS1380	Clade Ⅴb	Clade Ⅳb	Clade Ⅲb	+		aadE, tet(M)
S8U	GCA_000936595.1	CDYA01000012.1	2	Brain	Viet Nam	78451	ICESa2603-Tn916	IS1380	Clade Ⅴb	Clade Ⅳb	Clade Ⅲb	+		aadE, tet(M)
S1M	GCA_000936875.1	CDXF01000008.1	2	Brain	Viet Nam	78451	ICESa2603-Tn916	IS1380	Clade Ⅴb	Clade Ⅳb	Clade Ⅲb	+		aadE, tet(M)
S7Q	GCA_000937375.1	CDXY01000004.1	2	Brain	Viet Nam	78451	ICESa2603-Tn916	IS1380	Clade Ⅴb	Clade Ⅳb	Clade Ⅲb	+		aadE, tet(M)
F5K	GCA_000937595.1	CDVL01000005.1	2	Tonsil	Viet Nam	78451	ICESa2603-Tn916	IS1380	Clade Ⅴb	Clade Ⅳb	Clade Ⅲb	+		aadE, tet(M)
B23J	GCA_000937675.1	CDSR01000007.1	2	Brain	Viet Nam	78451	ICESa2603-Tn916	IS1380	Clade Ⅴb	Clade Ⅳb	Clade Ⅲb	+		aadE, tet(M)
S1L	GCA_000938055.1	CDXE01000010.1	2	Brain	Viet Nam	78451	ICESa2603-Tn916	IS1380	Clade Ⅴb	Clade Ⅳb	Clade Ⅲb	+		aadE, tet(M)
0Z-D	GCA_000938475.1	CDSN01000046.1	2	Unknown	Viet Nam	78451	ICESa2603-Tn916	IS1380	Clade Ⅴb	Clade Ⅳb	Clade Ⅲb	+		aadE, tet(M)
B34E	GCA_000938595.1	CDTC01000006.1	2	Brain	Viet Nam	78451	ICESa2603-Tn916	IS1380	Clade Ⅴb	Clade Ⅳb	Clade Ⅲb	+		aadE, tet(M)
0Z-B	GCA_000938815.1	CDSK01000009.1	2	Unknown	Viet Nam	78451	ICESa2603-Tn916	IS1380	Clade Ⅴb	Clade Ⅳb	Clade Ⅲb	+		aadE, tet(M)
F7L	GCA_000939315.1	CDVK01000014.1	2	Tonsil	Viet Nam	78451	ICESa2603-Tn916	IS1380	Clade Ⅴb	Clade Ⅳb	Clade Ⅲb	+		aadE, tet(M)
V38Z	GCA_000939735.1	CEBH01000011.1	2	Brain	Viet Nam	78451	ICESa2603-Tn916	IS1380	Clade Ⅴb	Clade Ⅳb	Clade Ⅲb	+		aadE, tet(M)
E56B	GCA_000939795.1	CDUS01000004.1	2	Brain	Viet Nam	78451	ICESa2603-Tn916	IS1380	Clade Ⅴb	Clade Ⅳb	Clade Ⅲb	+		aadE, tet(M)
E23S	GCA_000939855.1	CDUH01000002.1	2	Brain	Viet Nam	78451	ICESa2603-Tn916	IS1380	Clade Ⅴb	Clade Ⅳb	Clade Ⅲb	+		aadE, tet(M)
F2S	GCA_000939875.1	CDWU01000008.1	2	Tonsil	Viet Nam	78451	ICESa2603-Tn916	IS1380	Clade Ⅴb	Clade Ⅳb	Clade Ⅲb	+		aadE, tet(M)
S2W	GCA_000940015.1	CDXP01000002.1	2	Brain	Viet Nam	78451	ICESa2603-Tn916	IS1380	Clade Ⅴb	Clade Ⅳb	Clade Ⅲb	+		aadE, tet(M)
S3C	GCA_000940055.1	CDXQ01000003.1	2	Brain	Viet Nam	78451	ICESa2603-Tn916	IS1380	Clade Ⅴb	Clade Ⅳb	Clade Ⅲb	+		aadE, tet(M)
E63F	GCA_000940095.1	CDWF01000003.1	2	Brain	Viet Nam	78451	ICESa2603-Tn916	IS1380	Clade Ⅴb	Clade Ⅳb	Clade Ⅲb	+		aadE, tet(M)
B46W	GCA_000940595.1	CDVV01000001.1	2	Brain	Viet Nam	78451	ICESa2603-Tn916	IS1380	Clade Ⅴb	Clade Ⅳb	Clade Ⅲb	+		aadE, tet(M)
S2Q	GCA_000941175.1	CDXI01000004.1	2	Brain	Viet Nam	78451	ICESa2603-Tn916	IS1380	Clade Ⅴb	Clade Ⅳb	Clade Ⅲb	+		aadE, tet(M)
F36U	GCA_000941355.1	CDUY01000021.1	2	Tonsil	Viet Nam	78451	ICESa2603-Tn916	IS1380	Clade Ⅴb	Clade Ⅳb	Clade Ⅲb	+		aadE, tet(M)
S2V	GCA_000941595.1	CDXJ01000008.1	2	Brain	Viet Nam	78451	ICESa2603-Tn916	IS1380	Clade Ⅴb	Clade Ⅳb	Clade Ⅲb	+		aadE, tet(M)
B36K	GCA_000941695.1	CDTF01000031.1	2	Brain	Viet Nam	78451	ICESa2603-Tn916	IS1380	Clade Ⅴb	Clade Ⅳb	Clade Ⅲb	+		aadE, tet(M)
S4K	GCA_000941775.1	CDYD01000011.1	2	Brain	Viet Nam	78451	ICESa2603-Tn916	IS1380	Clade Ⅴb	Clade Ⅳb	Clade Ⅲb	+		aadE, tet(M)
S9A	GCA_000941855.1	CECC01000019.1	2	Brain	Viet Nam	78451	ICESa2603-Tn916	IS1380	Clade Ⅴb	Clade Ⅳb	Clade Ⅲb	+		aadE, tet(M)
type strain: F38	GCA_000942115.1	CDVA01000020.1	2	Tonsil	Viet Nam	78451	ICESa2603-Tn916	IS1380	Clade Ⅴb	Clade Ⅳb	Clade Ⅲb	+		aadE, tet(M)
S2S	GCA_000942175.1	CDXM01000001.1	2	Brain	Viet Nam	78451	ICESa2603-Tn916	IS1380	Clade Ⅴb	Clade Ⅳb	Clade Ⅲb	+		aadE, tet(M)
E21U	GCA_000942355.1	CDUF01000004.1	2	Brain	Viet Nam	78451	ICESa2603-Tn916	IS1380	Clade Ⅴb	Clade Ⅳb	Clade Ⅲb	+		aadE, tet(M)
type strain: E24	GCA_000942435.1	CDUK01000044.1	2	Brain	Viet Nam	78451	ICESa2603-Tn916	IS1380	Clade Ⅴb	Clade Ⅳb	Clade Ⅲb	+		aadE, tet(M)
0Z-C	GCA_000942575.1	CDSH01000046.1	2	Unknown	Viet Nam	78451	ICESa2603-Tn916	IS1380	Clade Ⅴb	Clade Ⅳb	Clade Ⅲb	+		aadE, tet(M)
E62H	GCA_000942715.1	CDUQ01000006.1	2	Brain	Viet Nam	78451	ICESa2603-Tn916	IS1380	Clade Ⅴb	Clade Ⅳb	Clade Ⅲb	+		aadE, tet(M)
S2Y	GCA_000942975.1	CDXO01000034.1	2	Brain	Viet Nam	78451	ICESa2603-Tn916	IS1380	Clade Ⅴb	Clade Ⅳb	Clade Ⅲb	+		aadE, tet(M)
S4J	GCA_000943335.1	CDXU01000010.1	2	Brain	Viet Nam	78451	ICESa2603-Tn916	IS1380	Clade Ⅴb	Clade Ⅳb	Clade Ⅲb	+		aadE, tet(M)
E01D	GCA_000943895.1	CDVW01000011.1	2	Brain	Viet Nam	78451	ICESa2603-Tn916	IS1380	Clade Ⅴb	Clade Ⅳb	Clade Ⅲb	+		aadE, tet(M)
B48Y	GCA_000944055.1	CDTV01000025.1	2	Brain	Viet Nam	78451	ICESa2603-Tn916	IS1380	Clade Ⅴb	Clade Ⅳb	Clade Ⅲb	+		aadE, tet(M)
F7N	GCA_000944135.1	CDWZ01000028.1	2	Tonsil	Viet Nam	78451	ICESa2603-Tn916	IS1380	Clade Ⅴb	Clade Ⅳb	Clade Ⅲb	+		aadE, tet(M)
E03G	GCA_000944575.1	CDVY01000015.1	2	Brain	Viet Nam	78451	ICESa2603-Tn916	IS1380	Clade Ⅴb	Clade Ⅳb	Clade Ⅲb	+		aadE, tet(M)
E14M	GCA_000944915.1	CDUC01000003.1	2	Brain	Viet Nam	78451	ICESa2603-Tn916	IS1380	Clade Ⅴb	Clade Ⅳb	Clade Ⅲb	+		aadE, tet(M)
S2P	GCA_000945055.1	CEBL01000006.1	2	Brain	Viet Nam	78451	ICESa2603-Tn916	IS1380	Clade Ⅴb	Clade Ⅳb	Clade Ⅲb	+		aadE, tet(M)
B21L	GCA_000945255.1	CDSO01000014.1	2	Brain	Viet Nam	78451	ICESa2603-Tn916	IS1380	Clade Ⅴb	Clade Ⅳb	Clade Ⅲb	+		aadE, tet(M)
F1L	GCA_000945335.1	CDWP01000002.1	2	Tonsil	Viet Nam	78451	ICESa2603-Tn916	IS1380	Clade Ⅴb	Clade Ⅳb	Clade Ⅲb	+		aadE, tet(M)
V38Y	GCA_000945635.1	CEBI01000005.1	2	Brain	Viet Nam	78451	ICESa2603-Tn916	IS1380	Clade Ⅴb	Clade Ⅳb	Clade Ⅲb	+		aadE, tet(M)
E30Y	GCA_000945735.1	CDWB01000001.1	2	Brain	Viet Nam	78451	ICESa2603-Tn916	IS1380	Clade Ⅴb	Clade Ⅳb	Clade Ⅲb	+		aadE, tet(M)
0Z-A	GCA_000946355.1	CDSG01000004.1	2	Unknown	Viet Nam	78451	ICESa2603-Tn916	IS1380	Clade Ⅴb	Clade Ⅳb	Clade Ⅲb	+		aadE, tet(M)
F4V	GCA_000946535.1	CDWQ01000017.1	2	Tonsil	Viet Nam	78451	ICESa2603-Tn916	IS1380	Clade Ⅴb	Clade Ⅳb	Clade Ⅲb	+		aadE, tet(M)
S8V	GCA_000946955.1	CEBS01000006.1	2	Brain	Viet Nam	78451	ICESa2603-Tn916	IS1380	Clade Ⅴb	Clade Ⅳb	Clade Ⅲb	+		aadE, tet(M)
E03B	GCA_000946995.1	CDVX01000056.1	2	Brain	Viet Nam	78451	ICESa2603-Tn916	IS1380	Clade Ⅴb	Clade Ⅳb	Clade Ⅲb	+		aadE, tet(M)
S1K	GCA_000947095.1	CDXC01000004.1	2	Brain	Viet Nam	78451	ICESa2603-Tn916	IS1380	Clade Ⅴb	Clade Ⅳb	Clade Ⅲb	+		aadE, tet(M)
E00K	GCA_000947255.1	CDTR01000005.1	2	Brain	Viet Nam	78451	ICESa2603-Tn916	IS1380	Clade Ⅴb	Clade Ⅳb	Clade Ⅲb	+		aadE, tet(M)
V37W	GCA_000947595.1	CEBF01000022.1	2	Brain	Viet Nam	78451	ICESa2603-Tn916	IS1380	Clade Ⅴb	Clade Ⅳb	Clade Ⅲb	+		aadE, tet(M)
E55E	GCA_000947615.1	CDUN01000031.1	2	Brain	Viet Nam	78451	ICESa2603-Tn916	IS1380	Clade Ⅴb	Clade Ⅳb	Clade Ⅲb	+		aadE, tet(M)
V31I	GCA_000947675.1	CEAV01000001.1	2	Brain	Viet Nam	78451	ICESa2603-Tn916	IS1380	Clade Ⅴb	Clade Ⅳb	Clade Ⅲb	+		aadE, tet(M)
S1O	GCA_000947755.1	CDXH01000034.1	2	Brain	Viet Nam	78451	ICESa2603-Tn916	IS1380	Clade Ⅴb	Clade Ⅳb	Clade Ⅲb	+		aadE, tet(M)
S3E	GCA_000947835.1	CDXN01000001.1	2	Brain	Viet Nam	78451	ICESa2603-Tn916	IS1380	Clade Ⅴb	Clade Ⅳb	Clade Ⅲb	+		aadE, tet(M)
BM366a	GCA_900053605.1	FINK01000001.1	2	Unknown	Viet Nam	78451	ICESa2603-Tn916	IS1380	Clade Ⅴb	Clade Ⅳb	Clade Ⅲb	+		aadE, tet(M)
BM334B	GCA_900054125.1	FIND01000002.1	2	Unknown	Viet Nam	78451	ICESa2603-Tn916	IS1380	Clade Ⅴb	Clade Ⅳb	Clade Ⅲb	+		aadE, tet(M)
EN633	GCA_900054305.1	FIPD01000002.1	2	Unknown	Viet Nam	78451	ICESa2603-Tn916	IS1380	Clade Ⅴb	Clade Ⅳb	Clade Ⅲb	+		aadE, tet(M)
SS82	GCA_900058515.1	FIQS01000001.1	2	Unknown	Viet Nam	78451	ICESa2603-Tn916	IS1380	Clade Ⅴb	Clade Ⅳb	Clade Ⅲb	+		aadE, tet(M)
EN0114	GCA_900058745.1	FIOI01000003.1	2	Unknown	Viet Nam	78451	ICESa2603-Tn916	IS1380	Clade Ⅴb	Clade Ⅳb	Clade Ⅲb	+		aadE, tet(M)
EN050	GCA_900060345.1	FIOD01000001.1	2	Unknown	Viet Nam	78451	ICESa2603-Tn916	IS1380	Clade Ⅴb	Clade Ⅳb	Clade Ⅲb	+		aadE, tet(M)
SS23	GCA_900060675.1	FIPP01000002.1	2	Unknown	Viet Nam	78451	ICESa2603-Tn916	IS1380	Clade Ⅴb	Clade Ⅳb	Clade Ⅲb	+		aadE, tet(M)
E04H	GCA_000936995.1	CDUA01000057.1	2	Brain	Viet Nam	78450	ICESa2603-Tn916	IS1380	Clade Ⅴb	Clade Ⅳb	Clade Ⅲb	+		aadE, tet(M)
E10N	GCA_000945275.1	CDUD01000003.1	2	Brain	Viet Nam	78450	ICESa2603-Tn916	IS1380	Clade Ⅴb	Clade Ⅳb	Clade Ⅲb	+		aadE, tet(M)
E21V	GCA_000945375.1	CDUG01000025.1	2	Brain	Viet Nam	78450	ICESa2603-Tn916	IS1380	Clade Ⅴb	Clade Ⅳb	Clade Ⅲb	+		aadE, tet(M)
B46P	GCA_000945435.1	CDVU01000005.1	2	Brain	Viet Nam	78450	ICESa2603-Tn916	IS1380	Clade Ⅴb	Clade Ⅳb	Clade Ⅲb	+		aadE, tet(M)
S7R	GCA_000946575.1	CDYB01000001.1	2	Brain	Viet Nam	78450	ICESa2603-Tn916	IS1380	Clade Ⅴb	Clade Ⅳb	Clade Ⅲb	+		aadE, tet(M)
F19J	GCA_000944675.1	CDUU01000019.1	2	Tonsil	Viet Nam	78448	ICESa2603-Tn916	IS1380	Clade Ⅴb	Clade Ⅳb	Clade Ⅲb	+		aadE, tet(M)
FX109	GCA_900050055.1	FISP01000001.1	2	Unknown	Viet Nam	78448	ICESa2603-Tn916	IS1380	Clade Ⅴb	Clade Ⅳb	Clade Ⅲb	+		aadE, tet(M)
S3D	GCA_000937995.1	CDXR01000009.1	2	Brain	Viet Nam	78441	ICESa2603-Tn916	IS1380	Clade Ⅴb	Clade Ⅳb	Clade Ⅲb	+		aadE, tet(M)
F2P	GCA_000939055.1	CDUZ01000008.1	2	Tonsil	Viet Nam	78441	ICESa2603-Tn916	IS1380	Clade Ⅴb	Clade Ⅳb	Clade Ⅲb	+		aadE, tet(M)
E05E	GCA_000946795.1	CDUE01000001.1	2	Brain	Viet Nam	78441	ICESa2603-Tn916	IS1380	Clade Ⅴb	Clade Ⅳb	Clade Ⅲb	+		aadE, tet(M)
SS35	GCA_900063665.1	FIQA01000001.1	2	Unknown	Viet Nam	78441	ICESa2603-Tn916	IS1380	Clade Ⅴb	Clade Ⅳb	Clade Ⅲb	+		aadE, tet(M)
V30G	GCA_000936555.1	CEAS01000033.1	2	Brain	Viet Nam	78401	ICESa2603-Tn916	IS1380	Clade Ⅴb	Clade Ⅳb	Clade Ⅲb	+		aadE, tet(M)
V36M	GCA_000938775.1	CECO01000026.1	2	Brain	Viet Nam	78401	ICESa2603-Tn916	IS1380	Clade Ⅴb	Clade Ⅳb	Clade Ⅲb	+		aadE, tet(M)
V37N	GCA_000940195.1	CECN01000009.1	2	Brain	Viet Nam	78401	ICESa2603-Tn916	IS1380	Clade Ⅴb	Clade Ⅳb	Clade Ⅲb	+		aadE, tet(M)
V34L	GCA_000940475.1	CEAY01000048.1	2	Brain	Viet Nam	78401	ICESa2603-Tn916	IS1380	Clade Ⅴb	Clade Ⅳb	Clade Ⅲb	+		aadE, tet(M)
V30R	GCA_000943835.1	CEBB01000005.1	2	Brain	Viet Nam	78401	ICESa2603-Tn916	IS1380	Clade Ⅴb	Clade Ⅳb	Clade Ⅲb	+		aadE, tet(M)
VS3709	GCA_900055895.1	FIRS01000001.1	2	Unknown	Viet Nam	78401	ICESa2603-Tn916	IS1380	Clade Ⅴb	Clade Ⅳb	Clade Ⅲb	+		aadE, tet(M)
E36X	GCA_000946515.1	CDUJ01000002.1	2	Brain	Viet Nam	74103	ICESa2603-Tn916	IS1595	Clade Ⅴb	Clade Ⅳb	Clade Ⅲb	+		erm(B), tet(O), tetM), cat
S3A	GCA_000876875.1	CDWG01000006.1	2	Brain	Viet Nam	73414	ICESa2603-Tn916		Clade Ⅴb	Clade Ⅳb	Clade Ⅲb	+		tet(M)
F51C	GCA_000942615.1	CDVI01000005.1	2	Tonsil	Viet Nam	72865	ICESa2603-Tn916		Clade Ⅴb	Clade Ⅳb	Clade Ⅲb	+		tet(M)
S12Z	GCA_000877075.1	CDXB01000005.1	2	Brain	Viet Nam	72842	ICESa2603-Tn916		Clade Ⅴb	Clade Ⅳb	Clade Ⅲb	+		tet(M)
V33K	GCA_000940495.1	CEAW01000015.1	2	Brain	Viet Nam	72825	ICESa2603-Tn916		Clade Ⅴb	Clade Ⅳb	Clade Ⅲb	+		aadE, tet(M)
S8Y	GCA_000936935.1	CDYV01000003.1	2	Brain	Viet Nam	72821	ICESa2603-Tn916		Clade Ⅴb	Clade Ⅳb	Clade Ⅲb	+		aadE, tet(M)
S2U	GCA_000937755.1	CEBN01000018.1	2	Brain	Viet Nam	72821	ICESa2603-Tn916		Clade Ⅴb	Clade Ⅳb	Clade Ⅲb	+		tet(M)
S9J	GCA_000938755.1	CECG01000004.1	2	Brain	Viet Nam	72821	ICESa2603-Tn916		Clade Ⅴb	Clade Ⅳb	Clade Ⅲb	+		tet(M)
B23M	GCA_000938935.1.	CDST01000005.1	2	Brain	Viet Nam	72821	ICESa2603-Tn916		Clade Ⅴb	Clade Ⅳb	Clade Ⅲb	+		tet(M)
E08L	GCA_000942895.1	CDWH01000004.1	2	Brain	Viet Nam	72821	ICESa2603-Tn916		Clade Ⅴb	Clade Ⅳb	Clade Ⅲb	+		tet(M)
B41M	GCA_000944315.1	CDTI01000009.1	2	Brain	Viet Nam	72821	ICESa2603-Tn916		Clade Ⅴb	Clade Ⅳb	Clade Ⅲb	+		tet(M)
type strain: S2	GCA_000944935.1	CDXK01000001.1	2	Brain	Viet Nam	72821	ICESa2603-Tn916		Clade Ⅴb	Clade Ⅳb	Clade Ⅲb	+		tet(M)
B24O	GCA_000945855.1	CDSS01000015.1	2	Brain	Viet Nam	72821	ICESa2603-Tn916		Clade Ⅴb	Clade Ⅳb	Clade Ⅲb	+		aadE, tet(M)
SS31	GCA_900053215.1	FIPY01000001.1	2	Unknown	Viet Nam	72821	ICESa2603-Tn916		Clade Ⅴb	Clade Ⅳb	Clade Ⅲb	+		tet(M)
SS24	GCA_900054315.1	FIPQ01000002.1	2	Unknown	Viet Nam	72821	ICESa2603-Tn916		Clade Ⅴb	Clade Ⅳb	Clade Ⅲb	+		tet(M)
EN068	GCA_900058755.1.	FIOJ01000001.1	2	Unknown	Viet Nam	72821	ICESa2603-Tn916		Clade Ⅴb	Clade Ⅳb	Clade Ⅲb	+		tet(M)
B21S	GCA_000942755.1	CDSP01000028.1	2	Brain	Viet Nam	72789	ICESa2603-Tn916	IS1380	Clade Ⅴb	Clade Ⅳb	Clade Ⅲb	+		aadE, tet(M)
B24W	GCA_000876695.1	CDSV01000010.1	2	Brain	Viet Nam	72773	ICESa2603-Tn916	IS1380	Clade Ⅴb	Clade Ⅳb	Clade Ⅲb	+		aadE, tet(M)
BM264a	GCA_900065415.1	FIMW01000001.1	2	Unknown	Viet Nam	72773	ICESa2603-Tn916	IS1380	Clade Ⅴb	Clade Ⅳb	Clade Ⅲb	+		tet(M)
LS9C	GCA_000937915.1	CEHP01000004.1	Non-typeable	Tonsil	United Kingdom	72597	ICESa2603-Tn5397		Clade Ⅳ+Clade Ⅴa	Clade Ⅳa	Clade Ⅲa ''		+	tet(O)	Lactose utilization cluster+Integrase
YS66	GCA_000441435.1	ALNC01000003.1	unknown	unknown	unknown	72136	ICESa2603-Tn5397		Clade Ⅴb	Clade Ⅳa	Clade Ⅲb		+	erm(B), tet(O)
F41Z	GCA_000940375.1	CDUX01000013.1	2	Tonsil	Viet Nam	71104	ICESsuTYPE3	IS6, IS110	Clade Ⅴb	Clade Ⅲ	Clade Ⅰ			tet(W), tet(L),erm(B), lnu(B), aadE,cat	Fic/DOC family
F49X	GCA_000946015.1	CDVG01000016.1	2	Tonsil	Viet Nam	71104	ICESsuTYPE3	IS6, IS110	Clade Ⅴb	Clade Ⅲ	Clade Ⅰ			tet(W), tet(L),erm(B), lnu(B), aadE,cat	Fic/DOC family
F45W	GCA_000947075.1	CDVD01000010.1	2	Tonsil	Viet Nam	71104	ICESsuTYPE3	IS6, IS110	Clade Ⅴb	Clade Ⅲ	Clade Ⅰ			tet(W), tet(L),erm(B), lnu(B), aadE,cat	Fic/DOC family
FX415_6	GCA_900055905.1	FITB01000001.1	2	Unknown	Viet Nam	71104	ICESsuTYPE3	IS6, IS110	Clade Ⅴb	Clade Ⅲ	Clade Ⅰ			tet(W), tet(L),erm(B), lnu(B), aadE,cat	Fic/DOC family
LS4I	GCA_000941495.1	CEFC01000035.1	Non-typeable	Tonsil	United Kingdom	66858	ICESa2603-Tn5397		Clade Ⅴb	Clade Ⅳb	Clade Ⅲb		+	tet(O)
ISU1606	GCA_001293245.1	LDOM01000009.1	unknown	respiratory tract	USA: Iowa	66668	ICESa2603-Tn5397		Clade Ⅴb	NG	Clade Ⅲb		+	erm(B), tet(O)
LS5J	GCA_000936615.1	CEEZ01000028.1	Non-typeable	Tonsil	United Kingdom	65387	ICESa2603-Tn5397	IS1182	Clade Ⅴb	Clade Ⅳb	Clade Ⅲb		+	tet(O)
SS12	GCA_000231865.1	CP002640.1	unknown	unknown	unknown	64102	ICESa2603-Tn5397		Clade Ⅴb	Clade Ⅳa	Clade Ⅲb		+	erm(B), tet(O)
LSS	GCA_000937215.1	CEJQ01000024.1	2	Unknown	United Kingdom	63079	ICESa2603-Tn5397		Clade Ⅴa	Clade Ⅳa	Clade Ⅲa		+	tet(O)	Lactose utilization cluster
LSD	GCA_000945675.1	CEJN01000021.1	2	Unknown	United Kingdom	63079	ICESa2603-Tn5397		Clade Ⅴa	Clade Ⅳa	Clade Ⅲa		+	tet(O)	Lactose utilization cluster
92-1400	GCA_000440715.1	ALLO01000074.1	unknown	unknown	unknown	61244	ICESa2603-Tn5397		Clade Ⅴb	Clade Ⅱ	Clade Ⅲb		+	erm(B), tet(O)
12814	GCA_000440295.1	ALKT01000054.1	unknown	unknown	Denmark	60387	ICESa2603		Clade Ⅴb	Clade Ⅱ	Clade Ⅲb				Magnesium and cobalt efflux
NSUI060	GCA_001572685.1	CP012911.1	unknown	unknown	Canada	60162	ICESa2603-Tn5397		Clade Ⅴb	Clade Ⅳa	Clade Ⅲb		+	tet(O)
LS7S	GCA_000944895.1	CEGQ01000048.1	2	Unknown	United Kingdom	58309	ICESa2603	IS6	Clade Ⅴb	Clade Ⅲ	Clade Ⅲb			erm(B), tet(O)	Copper, cadmium, zinc and mercuryefflux
LSS97	GCA_900062285.1	FIIW01000001.1	2	Unknown	United Kingdom	58309	ICESa2603	IS6	Clade Ⅴb	Clade Ⅲ	Clade Ⅲb			erm(B), tet(O)	Copper, cadmium, zinc and mercuryefflux
LS4M	GCA_000942215.1	CEEJ01000044.1	Non-typeable	Tonsil	United Kingdom	55922	ICESa2603		Clade Ⅴb	Clade Ⅲ	Clade Ⅲb			tet(O)	Lactose utilization cluster
LS8I	GCA_000947535.1	CEHM01000004.1				55862	ICESa2603		Clade Ⅴb	Clade Ⅳb	Clade Ⅲb
D9	GCA_000231885.1	CP002641.1	unknown	clinically healthy animal	China	55809	ICESa2603-Tn5397	IS4	Clade Ⅴb	Clade Ⅲ	Clade Ⅲb		+	erm(B), tet(O)
LS9J	GCA_000936915.1	CELX01000006.1	Non-typeable	Tonsil	United Kingdom	54034	ICESa2603-Tn5397		Clade Ⅴb	Clade Ⅲ	Clade Ⅲb		+	tet(O)
S12S	GCA_000942595.1	CEJU01000003.1				52621	dICE		Clade Ⅳ		Clade Ⅱ''				fucose utilization cluster, UV resistance
S14K	GCA_000947055.1	CEIQ01000001.1				49339	ICESa2603		Clade Ⅴa	Clade Ⅳa	Clade Ⅲa
F5F	GCA_000940715.1	CDWY01000012.1				49307	ICESsuTYPE2		Clade Ⅳ	Clade Ⅰ	Clade Ⅱ				fucose utilization cluster, UV resistance
F53J	GCA_000943195.1	CDWV01000008.1	2	Tonsil	Viet Nam	49307	ICESsuTYPE2		Clade Ⅳ	Clade Ⅰ	Clade Ⅱ				fucose utilization cluster, UV resistance
14636	GCA_000440335.1	ALKV01000003.1	unknown	unknown	Netherlands	48915	ICESsuTYPE2		Clade Ⅳ	Clade Ⅰ	Clade Ⅱ				fucose utilization cluster, UV resistance
YS14	GCA_000440995.1	ALMC01000002.1				48915	ICESsuTYPE2		Clade Ⅳ	Clade Ⅰ	Clade Ⅱ				fucose utilization cluster, UV resistance
S11K	GCA_000946235.1	CEIV01000006.1	1	Lung	United Kingdom	48914	ICESsuTYPE2		Clade Ⅳ	Clade Ⅰ	Clade Ⅱ				fucose utilization cluster, UV resistance
S14M	GCA_000947495.1	CEID01000004.1	1	Lung	United Kingdom	47353	ICESsuTYPE2		Clade Ⅳ	Clade Ⅰ	Clade Ⅱ				fucose utilization cluster, UV resistance
LS7P	GCA_000944715.1	CEGP01000002.1				8434	Other								Type I RM system
YS35	GCA_000441215.1	ALMN01000048.1	unknown	unknown	unknown	8048	dICE		Clade Ⅳ						Integrase
22083	GCA_000440395.1	ALKY01000038.1	unknown	unknown	Denmark	7216	dICE		Clade Ⅳ						Integrase
LS5Y	GCA_000945975.1	CEEL01000032.1	Non-typeable	Tonsil	United Kingdom	7216	dICE		Clade Ⅳ						Integrase
D12	GCA_000231905.1	CP002644.1	unknown	unknown	unknown	5683	Other								Type I RM system
LS8J	GCA_000938555.1	CEHK01000016.1				5131	Other								Type I RM system
ST1		CP002651.1	unknown	unknown	unknown	882	Other	IS200
P1/7		AM946016.1				126

## Sheet: Table S2B
Table S2B Identification of MGEs at rum Locus of S. suis. 523 genome sequence were obtained from genbank. Of the 395 (75.53%) sequences which contain inserts, 73 (18.48%) can obtain non-gap insert sequences. The 73 MGE candidates were further annotated and analyzed for IS, Transposon, phage, and ICEs identification. Int, Relaxase, and VirB4 type and AMR profiles were also analyzed. Strain P1/7 we…
Strain	Assembly	GenBank accession number(s)	Serotype	Isolation source	Country	Insert in rum (Length,bp)	MGEs types	IS family in this region	Int family	Relaxase	VirB4	Int_Tn916	TndX_Tn5397	AMR gene profiles	Notable variable genes
JS14	GCA_000186405.1	CP002465.1	14	unknown	China	125008	Φm46.1+ICESa2603-Tn5397		Clade Ⅱ(2)+Clade Ⅲ	Clade Ⅱ	Clade Ⅲb		+	aph(3’)-III, sat4, aadE, erm(B), mef(A), msr(D), tet(O), tet(40)
SC070731	GCA_000344765.1	CP003922.1	2	unknown	China	124786	Φm46.1+ICESa2603-Tn5397		Clade Ⅱ(2)+Clade Ⅲ	Clade Ⅱ	Clade Ⅲb		+	aph(3’)-III, sat4, aadE, erm(B), mef(A), msr(D), tet(O), tet(40)
LS1B	GCA_000938455.1	CEDF01000080.1	Non-typeable	Tonsil	United Kingdom	108776	ICESsuTYPE2+Φm46.1	IS5	Clade Ⅰ+Clade Ⅱ(2)		Clade Ⅱ''			mef(A), msr(D)
B21Q	GCA_000944815.1	CDSW01000109.1	2	Brain	Viet Nam	100687	ICESa2603-Tn5397	IS1380	Clade Ⅲ	Clade Ⅱ	Clade Ⅲb		+	aadE, tet(O)
S11N	GCA_000943115.1	CEKM01000050.1	2	Lung	United Kingdom	81206	ICESa2603-Tn916	IS982*	Clade Ⅲ	Clade Ⅱ	Clade Ⅲa ''	+		tet(M)
S11I	GCA_000942855.1	CEJJ01000001.1	2	Brain	United Kingdom	81206	ICESa2603-Tn916	IS982*	Clade Ⅲ	Clade Ⅱ	Clade Ⅲa ''	+		tet(M)
S13F	GCA_000938195.1	CEIR01000001.1	2	Unknown	United Kingdom	77981	ICESa2603-Tn5397		Clade Ⅲ	Clade Ⅳa	Clade Ⅲa ''		+	tet(O)
D12	GCA_000231905.1	CP002644.1	unknown	unknown	unknown	76113	ICESa2603	IS110	Clade Ⅲ	Clade Ⅱ	Clade Ⅲb			aph(3’)-III, sat4, aadE, erm(B), tet(O), tet(L)
V32E	GCA_000876955.1	CEAU01000147.1	2	Brain	Viet Nam	75181	ICESa2603-Tn5397	IS1380	Clade Ⅲ	Clade Ⅱ	Clade Ⅲb		+	aadE,erm(B), tet(O)
B18I	GCA_000937235.1	CDSM01000009.1	2	Brain	Viet Nam	74142	ICESa2603-Tn5397	IS1380	Clade Ⅲ	Clade Ⅱ	Clade Ⅲb		+	aadE,erm(B), tet(O)
S8W	GCA_000941795.1	CDYC01000039.1	2	Brain	Viet Nam	73981	ICESa2603-Tn5397	IS1380	Clade Ⅲ	Clade Ⅱ	Clade Ⅲb		+	aadE,erm(B), tet(O)
S13I	GCA_000936795.1	CEIK01000001.1	1	Unknown	United Kingdom	73423	ICESa2603-Tn5397		Clade Ⅲ	Clade Ⅱ	Clade Ⅲb		+	erm(B), tet(O)
LL-R	GCA_000939235.1	CECQ01000016.1	1	Unknown	United Kingdom	73423	ICESa2603-Tn5397		Clade Ⅲ	Clade Ⅱ	Clade Ⅲb		+	erm(B), tet(O)
S97P	GCA_000942635.1	CEKD01000001.1	1	Unknown	United Kingdom	73414	ICESa2603-Tn5397		Clade Ⅲ	Clade Ⅱ	Clade Ⅲb		+	erm(B), tet(O)
S95V	GCA_000945035.1	CEKC01000001.1	14	Unknown	United Kingdom	73414	ICESa2603-Tn5397		Clade Ⅲ	Clade Ⅱ	Clade Ⅲb		+	erm(B), tet(O)
S99I	GCA_000947435.1	CEGR01000001.1	14	Unknown	United Kingdom	73414	ICESa2603-Tn5397		Clade Ⅲ	Clade Ⅱ	Clade Ⅲb		+	erm(B), tet(O)
LS1U	GCA_000944495.1	CEDK01000055.1	2	Unknown	United Kingdom	71229	ICESa2603-Tn5397	IS1182	Clade Ⅲ	Clade Ⅱ	Clade Ⅲb		+	erm(B), tet(O)
V36V	GCA_000876895.1	CEBE01000002.1	2	Brain	Viet Nam	69067	ICESa2603-Tn5397		Clade Ⅲ	Clade Ⅱ	Clade Ⅲb		+	erm(B), tet(O)
S15V	GCA_000947415.1	CEKP01000001.1	2	Brain	United Kingdom	69051	ICESa2603-Tn5397		Clade Ⅲ	Clade Ⅱ	Clade Ⅲb		+	erm(B), tet(O)
S12V	GCA_000943295.1	CEKK01000001.1	2	Brain	United Kingdom	69051	ICESa2603-Tn5397		Clade Ⅲ	Clade Ⅱ	Clade Ⅲb		+	erm(B), tet(O)
S92S	GCA_000944195.1	CEKB01000003.1	2	Lung	United Kingdom	69051	ICESa2603-Tn5397		Clade Ⅲ	Clade Ⅱ	Clade Ⅲb		+	erm(B), tet(O)
S92D	GCA_000946695.1	CEJY01000001.1	2	Brain	United Kingdom	69051	ICESa2603-Tn5397		Clade Ⅲ	Clade Ⅱ	Clade Ⅲb		+	erm(B), tet(O)
S16D	GCA_000939015.1	CEJI01000001.1	2	Brain	United Kingdom	69051	ICESa2603-Tn5397		Clade Ⅲ	Clade Ⅱ	Clade Ⅲb		+	erm(B), tet(O)
S10X	GCA_000942795.1	CEJH01000002.1	2	Unknown	United Kingdom	69051	ICESa2603-Tn5397		Clade Ⅲ	Clade Ⅱ	Clade Ⅲb		+	erm(B), tet(O)
S17G	GCA_000942055.1	CEIM01000002.1	2	Brain	United Kingdom	69051	ICESa2603-Tn5397		Clade Ⅲ	Clade Ⅱ	Clade Ⅲb		+	erm(B), tet(O)
S96H	GCA_000941295.1	CEHA01000002.1	2	Brain	United Kingdom	69051	ICESa2603-Tn5397		Clade Ⅲ	Clade Ⅱ	Clade Ⅲb		+	erm(B), tet(O)
V39Q	GCA_000937195.1	CEBK01000003.1	2	Brain	Viet Nam	69051	ICESa2603-Tn5397		Clade Ⅲ	Clade Ⅱ	Clade Ⅲb		+	erm(B), tet(O)
E60I	GCA_000938435.1	CDWD01000002.1	2	Brain	Viet Nam	69051	ICESa2603-Tn5397		Clade Ⅲ	Clade Ⅱ	Clade Ⅲb		+	erm(B), tet(O)
B39D	GCA_000941675.1	CDVS01000004.1	2	Brain	Viet Nam	69051	ICESa2603-Tn5397		Clade Ⅲ	Clade Ⅱ	Clade Ⅲb		+	erm(B), tet(O)
F48A	GCA_000940395.1	CDVC01000006.1	2	Tonsil	Viet Nam	69051	ICESa2603-Tn5397		Clade Ⅲ	Clade Ⅱ	Clade Ⅲb		+	erm(B), tet(O)
CU2A	GCA_000942295.1	CDTS01000001.1	2	Unknown	Viet Nam	69051	ICESa2603-Tn5397		Clade Ⅲ	Clade Ⅱ	Clade Ⅲb		+	erm(B), tet(O)
CU2Z	GCA_000945095.1	CDTQ01000002.1	2	Unknown	Viet Nam	69051	ICESa2603-Tn5397		Clade Ⅲ	Clade Ⅱ	Clade Ⅲb		+	erm(B), tet(O)
B31C	GCA_000943995.1	CDSX01000002.1	2	Brain	Viet Nam	69051	ICESa2603-Tn5397		Clade Ⅲ	Clade Ⅱ	Clade Ⅲb		+	erm(B), tet(O)
SS1025	GCA_900054575.1	FIJR01000007.1	2	Unknown	United Kingdom	69038	ICESa2603-Tn5397		Clade Ⅲ	Clade Ⅱ	Clade Ⅲb		+	erm(B), tet(O)
S10Y	GCA_000941655.1	CEKJ01000002.1	2	Brain	United Kingdom	69038	ICESa2603-Tn5397		Clade Ⅲ	Clade Ⅱ	Clade Ⅲb		+	erm(B), tet(O)
S11G	GCA_000938095.1	CEKI01000001.1	2	Unknown	United Kingdom	69038	ICESa2603-Tn5397		Clade Ⅲ	Clade Ⅱ	Clade Ⅲb		+	erm(B), tet(O)
S16B	GCA_000945595.1	CEIN01000002.1	2	Brain	United Kingdom	69038	ICESa2603-Tn5397		Clade Ⅲ	Clade Ⅱ	Clade Ⅲb		+	erm(B), tet(O)
S12U	GCA_000942995.1	CEIJ01000001.1	2	Lung	United Kingdom	69038	ICESa2603-Tn5397		Clade Ⅲ	Clade Ⅱ	Clade Ⅲb		+	erm(B), tet(O)
LS8U	GCA_000936515.1	CEHL01000002.1	2	Unknown	United Kingdom	69038	ICESa2603-Tn5397		Clade Ⅲ	Clade Ⅱ	Clade Ⅲb		+	erm(B), tet(O)
S93E	GCA_000946495.1	CEHF01000001.1	2	Brain	United Kingdom	69038	ICESa2603-Tn5397		Clade Ⅲ	Clade Ⅱ	Clade Ⅲb		+	erm(B), tet(O)
LS2G	GCA_000945695.1	CEDQ01000001.1	2	Tonsil	United Kingdom	69038	ICESa2603-Tn5397		Clade Ⅲ	Clade Ⅱ	Clade Ⅲb		+	erm(B), tet(O)
S2R	GCA_000943275.1	CEBM01000009.1	2	Brain	Viet Nam	68860	ICESa2603-Tn5397		Clade Ⅲ	Clade Ⅱ	Clade Ⅲb		+	erm(B), tet(O)
B38I	GCA_000944415.1	CDVQ01000002.1	2	Brain	Viet Nam	68860	ICESa2603-Tn5397		Clade Ⅲ	Clade Ⅱ	Clade Ⅲb		+	erm(B), tet(O)
E11O	GCA_000936535.1	CDUB01000005.1	2	Brain	Viet Nam	68839	ICESa2603-Tn5397		Clade Ⅲ	Clade Ⅱ	Clade Ⅲb		+	erm(B), tet(O)
E21R	GCA_000877215.1	CDWM01000002.1	2	Brain	Viet Nam	68829	ICESa2603-Tn5397		Clade Ⅲ	Clade Ⅱ	Clade Ⅲb		+	erm(B), tet(O)
LS2C	GCA_000945775.1	CEDN01000007.1	Non-typeable	Tonsil	United Kingdom	68411	ICESa2603-Tn5397		Clade Ⅲ	Clade Ⅱ	Clade Ⅲb		+	erm(B), tet(O)
S91R	GCA_000936575.1	CEHE01000002.1	2	Brain	United Kingdom	68357	ICESa2603-Tn5397		Clade Ⅲ	Clade Ⅱ	Clade Ⅲb		+	erm(B), tet(O)
YS64	GCA_000441415.1	ALNB01000002.1	unknown	unknown	unknown	66641	ICESa2603-Tn5397		Clade Ⅲ	Clade Ⅱ	Clade Ⅲb		+	erm(B), tet(O)	DDE superfamily protein
S10E	GCA_000946155.1	CEJF01000002.1	2	Brain	United Kingdom	63443	ICESa2603-Tn5397		Clade Ⅲ	Clade Ⅱ	Clade Ⅲb		+	erm(B), tet(O)
S93M	GCA_000936305.1	CEHC01000002.1	1	Unknown	United Kingdom	61423	ICESa2603-Tn5397		Clade Ⅲ	Clade Ⅱ	Clade Ⅲb		+	erm(B), tet(O)
S6M	GCA_000943235.1	CDXX01000004.1	2	Brain	Viet Nam	61025	ICESa2603-Tn5397		Clade Ⅲ	Clade Ⅱ	Clade Ⅲb		+	erm(B), tet(O)
LS2N	GCA_000936655.1	CEDV01000061.1	Non-typeable	Tonsil	United Kingdom	52331	Φm46.1		Clade Ⅱ(2)
B28Y	GCA_000942735.1	CDUO01000003.1	2	Brain	Viet Nam	52153	ICESsuTYPE2		Clade Ⅰ	Clade Ⅰ	Clade Ⅱ''
LS7E	GCA_000936025.1	CEGO01000008.1	unknown	unknown	unknown	32646	Other								BOX repeat
LS0E	GCA_000946095.1	CEDD01000007.1	unknown	unknown	unknown	32639	Other								BOX repeat
LS0L	GCA_000938955.1	CEDG01000006.1	unknown	unknown	unknown	32605	Other								BOX repeat
S10C	GCA_000943035.1	CEIF01000001.1	unknown	unknown	unknown	14357	Other	IS630+IS30
S90C	GCA_000947555.1	CEHI01000001.1	unknown	unknown	unknown	14357	Other	IS630+IS30
S99B	GCA_000941815.1	CEGS01000003.1	unknown	unknown	unknown	14357	Other	IS630+IS30
LS5C	GCA_000940735.1	CEEY01000001.1	unknown	unknown	unknown	14357	Other	IS630+IS30
LS2O	GCA_000939075.1	CEDX01000025.1	unknown	unknown	unknown	14357	Other	IS630+IS30
LS0	GCA_000946175.1	CEDI01000001.1	unknown	unknown	unknown	14357	Other	IS630+IS30
LL-Y	GCA_000877155.1	CECX01000005.1	unknown	unknown	unknown	14357	Other	IS630+IS30
LL-P	GCA_000938915.1	CECT01000017.1	unknown	unknown	unknown	14357	Other	IS630+IS30
S96O	GCA_000943215.1	CEGW01000007.1	unknown	unknown	unknown	11776	dICE	IS982*		Clade Ⅱ					Relaxase, Tn5252
LS4M	GCA_000942215.1	CEEJ01000153.1	Non-typeable	Tonsil	United Kingdom	11764	dICE	IS982*		Clade Ⅱ					Relaxase, Tn5252
8830	GCA_000440575.1	ALLH01000039.1	unknown	unknown	unknown	11686	Other	IS5
TL13	GCA_000390245.1	CP003993.1	unknown	unknown	unknown	6480	Other								IS30-like transposase (Pseudogene)
LSW	GCA_000939375.1	CEHV01000005.1	1	Unknown	United Kingdom	6480	Other								VirD4-like AAA+ ATPase
LS0C	GCA_000938075.1	CEDC01000044.1	unknown	unknown	unknown	6480	Other								VirD4-like AAA+ ATPase
YS24	GCA_000441135.1	ALMJ01000028.1	unknown	unknown	unknown	4865	Other
12814	GCA_000440295.1	ALKT01000038.1	unknown	unknown	Denmark	2104	Other								DDE superfamily protein
S16A	GCA_000946835.1	CEKS01000002.1	1/2	Lung	United Kingdom	1678	Other
P1/7		AM946016.1				561
