# Supplementary material for: Evolution and Diversity of the Antimicrobial Resistance Associated Mobilome in Streptococcus suis: A Probable Mobile Genetic Elements Reservoir for Other Streptococci
Source: Front Cell Infect Microbiol. 2016 Oct 7;6:118. doi: 10.3389/fcimb.2016.00118 (PMC5053989; doi:10.3389/fcimb.2016.00118)
Supplement: Table S3 — Classification of Int, Rlaxase, and VirB4. Sequence identity less than 60% were classified into different Clade. Domain information of each Clade were also indicated. For Int, Clade 1–3 belong to serine recombinase family, Clade 4 and 5 belong to tyrosine recombinase family. Identity between Clade may indicate. [file Table3.XLSX]

## Sheet: Sheet1
Table S3 Classification of Int, Rlaxase, and VirB4. Sequence identity less than 60% were classified into different Clade. Domain information of each Clade were also indicated. For Int, Clade 1-3 belong to serine recombinase family, Clade 4 and 5 belong to tyrosine recombinase family. Identity between Clade may indicate.
Int	NO.	Annotation	domain	Pfam ID		Relaxase	NO.	Annotation	domain	Pfam ID		VirB4	NO.	Annotation	domain	Pfam ID
clade 1	n=2	Phage integrase	Ser_Recombinase	cd00338		clade 1	20	Rlx-like protein	Relaxase	pfam03432		clade 1	4	TrsE-like protein	AAA_10	pfam12846
		559aa	Recombinase	pfam07508				431aa						786aa
			Zn_ribbon_recom	pfam13408
clade 2	n=4+4	Site-specific recombinase	Ser_Recombinase	cd00338		clade 2	53	Tn5252, Relaxase	Relaxase	pfam03432		clade 2	23	TrsE-like protein	AAA_10	pfam12846
		430aa+413aa	Recombinase	pfam07508				627aa	Streptin-Immun	pfam11083				809aa
			Zn_ribbon_recom	pfam13408		50%-52%
clade 3	n=50	Serine Recombinase family	Ser_Recombinase	cd00338		clade 3	9	Tn5252, Relaxase	Relaxase	pfam03432		clade 3a	13	VirB4	AAA_10	pfam12846
		643aa	Recombinase	pfam07508				621aa	Streptin-Immun	pfam11083				776-783aa
			Zn_ribbon_recom	pfam13408		50%-52%						85-92%
clade 4	n=25	tyrosine integrase	INT_ICEBs1_C_like	cd01189		clade 4a	14	Relaxase	VirD2	COG3843		clade 3b	213	VirB4	AAA_10	pfam12846
0.53		~400aa	Phage_int_SAM_3	pfam14659		0.62		621aa	Streptin-Immun	pfam11083				746-783aa
clade 5a	n=10	tyrosine integrase	INT_ICEBs1_C_like	cd01189		clade 4b	153	Chromosome segregation ATPase	Relaxase	pfam03432
0.88		~400aa	Phage_int_SAM_3	pfam14659				568-621aa	Streptin-Immun	pfam11083
clade 5b	n=170	tyrosine integrase	INT_ICEBs1_C_like	cd01189		not grouped	3
		~400aa	Phage_int_SAM_3	pfam14659
	265						252						253
Cut off=60%
