# Supplementary material for: Evolution and Diversity of the Antimicrobial Resistance Associated Mobilome in Streptococcus suis: A Probable Mobile Genetic Elements Reservoir for Other Streptococci
Source: Front Cell Infect Microbiol. 2016 Oct 7;6:118. doi: 10.3389/fcimb.2016.00118 (PMC5053989; doi:10.3389/fcimb.2016.00118)
Supplement: Table S4A — Identification of MGEs at rplL Locus of S. agalactiae, S. pneumoniae, and S. pyogene. [file Table4.XLSX]

## Sheet: Talbe S4A
Talbe S4A Identification of MGEs at rplL Locus of S. agalactiae, S. pneumoniae, and S. pyogene.
organism	strain	assembly	accession	serovar	isolation_source	country	inter_length	IS family	MGEs group	Alias	VirB4	Int_ Tn916	TndX_Tn5397	AMR profiles	Notable variable genes	reference
S. agalactiae	B24VD	GCA_001348615.1_6753_5_3_genomic	CHDK01000002.1	II	not known	Australia	167870	IS3, IS5	Tn916+			+		tet(M)
S. agalactiae	H002	GCA_001190885.1_ASM119088v1_genomic	CP011329.1	III	vagina	China: Guangxi Province	132823	2 IS3, 2 ISAs1	ICESa2603-ICESsuTYPE2		Clade Ⅱ+Clade e Ⅲ				mutiple heavy mental resistance genes	Wang R, Li L, Luo F, Liang W, Gan X, Chen M. 2015. Genome Sequence of S. agalactiae Strain H002, Serotype III, Isolated in China from a Pregnant Woman. Genome Announc 3.
S. agalactiae	B848	GCA_001015765.1_ASM101576v1_genomic	0	unknown	Vaginal-rectal	unknown	116173	IS3, IS6	ICESa2603-ICESsuTYPE2		Clade Ⅱ+Clade e Ⅲ				mutiple heavy mental resistance genes
S. agalactiae	NGBS061	GCA_000730215.2_ASM73021v2_genomic	CP007631.2	unknown	unknown	Canada: Greater Toronto Area	101916	2 IS3, IS5	ICESa2603-dMGE		Clade Ⅱ+Clade e Ⅲ			erm(B)
S. agalactiae	RBH12	GCA_001115545.1_6753_5_22_genomic	CPVQ01000001.1	III	not known	Australia	99952	IS3, IS6	Other						mutiple heavy mental resistance genes
S. agalactiae	MRI Z1-219	GCA_000310385.1_ASM31038v1_genomic	0	unknown	unknown	unknown	79590	IS3, IS200	ICESa2603+dICE		Clade Ⅲ				Lactose utilization cluster
S. agalactiae	MRI Z1-218	GCA_000322845.1_ASM32284v1_genomic	0	unknown	unknown	unknown	79590	IS3, IS200	ICESa2603+dICE		Clade Ⅲ				Lactose utilization cluster
S. agalactiae	NEM316	GCA_000196055.1_ASM19605v1_genomic	AL732656.1	serovar III	unknown	unknown	78591	2 IS3	ICESa2603+dICE		Clade Ⅲ				Lactose utilization cluster
S. agalactiae	2603V/R	GCA_000007265.1_ASM726v1_genomic	AE009948.1	V	unknown	unknown	73511	2 IS3	ICESa2603		Clade Ⅲ				mutiple heavy mental resistance genes	Glaser P, Rusniok C, Buchrieser C, Chevalier F, Frangeul L, Msadek T, Zouine M, Couve E, Lalioui L, Poyart C, Trieu-Cuot P, Kunst F. 2002. Genome sequence of S. agalactiae, a pathogen causing invasive neonatal disease. Mol Microbiol 45:1499-1513.
S. agalactiae	09mas018883	GCA_000427035.1_09mas018883_genomic	HF952104.1	unknown	unknown	unknown	73339	2 IS3	ICESa2603+dICE		Clade Ⅲ				Lactose utilization cluster	Zubair S, de Villiers EP, Fuxelius HH, Andersson G, Johansson KE, Bishop RP, Bongcam-Rudloff E. 2013. Genome Sequence of S. agalactiae Strain 09mas018883, Isolated from a Swedish Cow. Genome Announc 1.
S. agalactiae	DE-NI-042	GCA_001142165.1_6630_7_6_genomic	0	III	not known	Germany	69293	IS3, IS6	ICESa2603-dMGE		Clade Ⅲ				mutiple heavy mental resistance genes
S. agalactiae	GB-PW-087	GCA_001015415.1_ASM101541v1_genomic	LCXB01000033.1	unknown	Vaginal-rectal	United Kingdom	69086	IS3, IS6	ICESa2603-dMGE		Clade Ⅲ				mutiple heavy mental resistance genes
S. agalactiae	DK-B-USS-055	GCA_001017935.1_ASM101793v1_genomic	LBKG01000021.1	unknown	milk	Denmark	68990	IS3	ICESa2603+dICE		Clade Ⅲ				Lactose utilization cluster
S. agalactiae	GBS85147	GCA_001266635.1_ASM126663v1_genomic	CP010319.1	unknown	oropharynx	Brazil:Rio de Janeiro	68640	IS200/IS605	ICESa2603		Clade e Ⅲ				Lactose utilization cluster
S. agalactiae	GB00279	GCA_000288355.1_ASM28835v1_genomic	0	unknown	unknown	unknown	66887	IS3, IS6	ICESa2603-dICE		Clade Ⅲ				mutiple heavy mental resistance genes
S. agalactiae	CCUG 34230	GCA_000323085.1_ASM32308v1_genomic	ANQB01000015.1	unknown	unknown	unknown	66727	IS3	ICESa2603+dICE		Clade Ⅲ				Lactose utilization cluster
S. agalactiae	DE-NI-012	GCA_001348815.1_6630_6_18_genomic	0	Ia	not known	Germany	66662	IS3	ICESa2603+dICE		Clade e Ⅲ				Lactose utilization cluster
S. agalactiae	DK-NI-022	GCA_001091485.1_6630_5_22_genomic	0	V	not known	Denmark	64538	IS3, IS982	Other					erm(B)
S. agalactiae	FSL S3-026	GCA_000221325.2_ASM22132v2_genomic	0	unknown	bovine milk	unknown	64312	IS3, IS256	ICESa2603		Clade Ⅲ				nisin operon
S. agalactiae	BSU451	GCA_000311385.1_ASM31138v1_genomic	ANED01000003.1	unknown	unknown	unknown	62017	IS200/IS605	ICESa2603		Clade Ⅲ				Lactose utilization cluster
S. agalactiae	ILRI005	GCA_000427075.1_ILRI005_genomic	HF952105.1	unknown	unknown	unknown	59531	IS3	TnGBS2		Clade Ⅰ				Lactose utilization cluster
S. agalactiae	MRI Z1-023	GCA_000311425.1_ASM31142v1_genomic	ANEN01000016.1	unknown	unknown	unknown	55076		ICESa2603		Clade Ⅲ				Lactose utilization cluster
S. agalactiae	GB00300	GCA_000289575.1_ASM28957v1_genomic	ALTJ01000035.1	unknown	unknown	unknown	46975	IS3	ICESa2603		Clade Ⅲ				cadmium resistance
S. agalactiae	GB-NI-002	GCA_001217725.1_6630_8_13_genomic	0	IX	not known	United Kingdom	46975	IS3	ICESa2603		Clade e Ⅲ				cadmium resistance
S. agalactiae	IT-NI-016	GCA_001348995.1_6630_7_11_genomic	0	IX	not known	Italy	46975	IS3	ICESa2603		Clade e Ⅲ				cadmium resistance
S. agalactiae	NGBS128	GCA_001552035.1_ASM155203v1_genomic	CP012480.1	unknown	unknown	unknown	28463	2 IS3	dICE
S. agalactiae	COH1	GCA_000689235.1_GBCO_p1_genomic	0	unknown	unknown	unknown	28460	2 IS3	dICE
S. agalactiae	GBS6	GCA_000831105.1_ASM83110v1_genomic	0	unknown	unknown	unknown	28217	2 IS3, ISAs1	dICE
S. agalactiae	GBS1-NY	GCA_000831145.1_ASM83114v1_genomic	0	unknown	unknown	unknown	28217	2 IS3, ISAs1	dICE
S. agalactiae	GBS2-NM	GCA_000831125.1_ASM83112v1_genomic	0	unknown	unknown	unknown	28182	2 IS3, ISAs1	dICE
S. agalactiae	NGS-ED-1000	GCA_000736485.1_ASM73648v1_genomic	0	unknown	blood	United Kingdom: Edinburgh, Royal Infirmary Edinburgh, Neonatal unit	26928	2 IS3	dICE
S. agalactiae	SG-M1	GCA_001275545.2_ASM127554v2_genomic	0	unknown	Blood	Singapore	26925	2 IS3	dICE
S. agalactiae	A909	GCA_000012705.1_ASM1270v1_genomic	CP000114.1	unknown	unknown	unknown	26892	2 IS3	dICE
S. agalactiae	SS1	GCA_001026925.1_ASM102692v1_genomic	CP010867.1	unknown	Blood	USA: Houston	26748	2 IS3	dICE
S. agalactiae	GBS ST-1	GCA_001448985.1_ASM144898v1_genomic	0	unknown	gumline	USA: Salinas, California	26747	2 IS3	dICE
S. agalactiae	BG-NI-003	GCA_001133625.1_6630_6_1_genomic	0	Ib	not known	Bulgaria	21594	IS3	dICE
S. agalactiae	DE-NI-0017	GCA_001087245.1_6630_6_21_genomic	CQAI01000005.1	III	not known	Germany	20088	2 IS3	dICE
S. agalactiae	DE-NI-036	GCA_001138645.1_6630_7_2_genomic	CPVM01000002.1	III	not known	Germany	19932	2 IS3	dICE
S. agalactiae	NGBS572	GCA_000730255.1_ASM73025v1_genomic	0	unknown	unknown	Canada: Greater Toronto Area	18704	2 IS3	dICE
S. agalactiae	ZQ0910	GCA_000264975.1_ASM26497v1_genomic	0	unknown	unknown	unknown	15098	IS3	dICE
S. agalactiae	GB00013	GCA_000288095.1_ASM28809v1_genomic	0	unknown	unknown	unknown	15098	IS3	dICE
S. agalactiae	GB00012	GCA_000288135.1_ASM28813v1_genomic	0	unknown	unknown	unknown	15098	IS3	dICE
S. agalactiae	GB00219	GCA_000289555.1_ASM28955v1_genomic	0	unknown	unknown	unknown	15098	IS3	dICE
S. agalactiae	GD201008-001	GCA_000299135.1_ASM29913v1_genomic	0	unknown	unknown	unknown	15098	IS3	dICE
S. agalactiae	MC624	GCA_000419155.2_S_agalactiaeMC624-1.0_genomic	ATOW01000012.1	unknown	blood sample of individual with bacteremia	USA: MO	15098	IS3	dICE
S. agalactiae	SGBS026	GCA_000454985.1_Final_Assembly_genomic	AUWF01000022.1	unknown	unknown	unknown	15098	IS3	dICE
S. agalactiae	FPrA02	GCA_000715315.1_StrAga1.0_genomic	JMBJ01000029.1	unknown	kidney	Thailand: Prachin Buri	15098	IS3	dICE
S. agalactiae	BG-NI-010	GCA_001098005.1_6630_6_7_genomic	0	II	not known	Bulgaria	15098	IS3	dICE
S. agalactiae	RBH05	GCA_001173205.1_6753_5_16_genomic	0	V	not known	Australia	15098	IS3	dICE
S. agalactiae	HN016	GCA_001190805.1_ASM119080v1_genomic	0	unknown	brain	China: Guangxi Province	15098	IS3	dICE
S. agalactiae	YM001	GCA_001190825.1_ASM119082v1_genomic	CP011326.1	unknown	brain	China: Guangxi Province	15098	IS3	dICE
S. agalactiae	DK-NI-005	GCA_001348855.1_6630_5_9_genomic	0	Ia	not known	Denmark	15097	IS3	dICE
S. agalactiae	STIR-CD-21	GCA_000289155.1_ASM28915v1_genomic	0	unknown	unknown	unknown	15062	IS3	dICE
S. agalactiae	STIR-CD-22	GCA_000289175.1_ASM28917v1_genomic	ALRP01000021.1	unknown	unknown	unknown	15062	IS3	dICE
S. agalactiae	STIR-CD-23	GCA_000289195.1_ASM28919v1_genomic	0	unknown	unknown	unknown	15062	IS3	dICE
S. agalactiae	STIR-CD-24	GCA_000289215.1_ASM28921v1_genomic	ALRR01000034.1	unknown	unknown	unknown	15062	IS3	dICE
S. agalactiae	STIR-CD-27	GCA_000289235.1_ASM28923v1_genomic	0	unknown	unknown	unknown	15062	IS3	dICE
S. agalactiae	STIR-CD-28	GCA_000289255.1_ASM28925v1_genomic	0	unknown	unknown	unknown	15062	IS3	dICE
S. agalactiae	LMG 14608	GCA_000289275.1_ASM28927v1_genomic	ALRU01000122.1	unknown	unknown	unknown	15062	IS3	dICE
S. agalactiae	STIR-CD-26	GCA_000310325.1_ASM31032v1_genomic	0	unknown	unknown	unknown	15062	IS3	dICE
S. agalactiae	FSL S3-023	GCA_000311465.1_ASM31146v1_genomic	ANCP01000014.1	unknown	unknown	unknown	15062	IS3	dICE
S. agalactiae	MRI Z1-206	GCA_000322725.1_ASM32272v1_genomic	ANQG01000009.1	unknown	unknown	unknown	15062	IS3	dICE
S. agalactiae	MC625	GCA_000419135.2_S_agalactiaeMC625-1.0_genomic	0	unknown	stool sample of individual with bacteremia	USA: MO	15062	IS3	dICE
S. agalactiae	SGBS021	GCA_000454945.1_Final_Assembly_genomic	0	unknown	unknown	unknown	15062	IS3	dICE
S. agalactiae	SGBS029	GCA_000455105.1_Final_Assembly_genomic	AUWH01000017.1	unknown	unknown	unknown	15062	IS3	dICE
S. agalactiae	ENC06	GCA_000714695.1_StrAga1.0_genomic	0	unknown	water from tilapia pond	Thailand: Nakhon Pathom	15062	IS3	dICE
S. agalactiae	GB-PW-081	GCA_001016465.1_ASM101646v1_genomic	LCXA01000023.1	unknown	Vaginal-rectal	United Kingdom	15062	IS3	dICE
S. agalactiae	GB-PW-013	GCA_001016515.1_ASM101651v1_genomic	LCVX01000020.1	unknown	Vaginal-rectal	United Kingdom	15062	IS3	dICE
S. agalactiae	DK-NI-003	GCA_001098165.1_6630_5_7_genomic	0	Ib	not known	Denmark	15062	IS3	dICE
S. agalactiae	CZ-NI-004	GCA_001102725.1_6630_8_1_genomic	0	V	not known	Czech Republic	15062	IS3	dICE
S. agalactiae	DE-NI-022	GCA_001104145.1_6630_6_23_genomic	0	V	not known	Germany	15062	IS3	dICE
S. agalactiae	RBH09	GCA_001109505.1_6753_5_20_genomic	CPWB01000003.1	V	not known	Australia	15062	IS3	dICE
S. agalactiae	DE-NI-001	GCA_001110405.1_6630_6_12_genomic	0	V	not known	Germany	15062	IS3	dICE
S. agalactiae	CZ-NI-009	GCA_001127665.1_6630_8_6_genomic	CQDA01000003.1	V	not known	Czech Republic	15062	IS3	dICE
S. agalactiae	CZ-NI-008	GCA_001140565.1_6630_8_5_genomic	CPVH01000003.1	V	not known	Czech Republic	15062	IS3	dICE
S. agalactiae	CZ-NI-015	GCA_001155785.1_6630_8_10_genomic	0	V	not known	Czech Republic	15062	IS3	dICE
S. agalactiae	IT-NI-028	GCA_001174785.1_6630_7_15_genomic	0	V	not known	Italy	15062	IS3	dICE
S. agalactiae	GX064	GCA_001190845.1_ASM119084v1_genomic	0	unknown	brain	China: Guangxi Province	15062	IS3	dICE
S. agalactiae	GB-NI-010	GCA_001218945.1_6630_8_20_genomic	0	V	not known	United Kingdom	15062	IS3	dICE
S. agalactiae	BG-NI-011	GCA_001348555.1_6630_6_8_genomic	0	V	not known	Bulgaria	15062	IS3	dICE
S. agalactiae	DK-NI-013	GCA_001348695.1_6630_5_16_genomic	0	V	not known	Denmark	15062	IS3	dICE
S. agalactiae	DK-NI-012	GCA_001348775.1_6630_5_15_genomic	0	V	not known	Denmark	15062	IS3	dICE
S. agalactiae	CZ-NI-013	GCA_001348955.1_6630_8_8_genomic	CIJL01000004.1	V	not known	Czech Republic	15062	IS3	dICE
S. agalactiae	GB00082	GCA_000288215.1_ASM28821v1_genomic	0	unknown	unknown	unknown	15061	IS3	dICE
S. agalactiae	GB00887	GCA_000289655.1_ASM28965v1_genomic	ALUE01000002.1	unknown	unknown	unknown	15061	IS3	dICE
S. agalactiae	RBH02	GCA_001086185.1_6753_5_13_genomic	0	IV	not known	Australia	15061	IS3	dICE
S. agalactiae	CZ-NI-005	GCA_001088105.1_6630_8_2_genomic	0	Ia	not known	Czech Republic	15061	IS3	dICE
S. agalactiae	BG-NI-005	GCA_001102825.1_6630_6_3_genomic	CPZX01000007.1	Ia	not known	Bulgaria	15061	IS3	dICE
S. agalactiae	IT-NI-0031	GCA_001108625.1_6630_7_16_genomic	0	V	not known	Italy	15061	IS3	dICE
S. agalactiae	BE-NI-001	GCA_001135525.1_6630_5_1_genomic	CQBL01000005.1	Ia	not known	Belgium	15061	IS3	dICE
S. agalactiae	DE-NI-033	GCA_001162145.1_6630_7_1_genomic	0	Ia	not known	Germany	15061	IS3	dICE
S. agalactiae	GB-NI-006	GCA_001218205.1_6630_8_17_genomic	CTRF01000002.1	Ia	not known	United Kingdom	15061	IS3	dICE
S. agalactiae	GB-NI-009	GCA_001223485.1_6630_8_19_genomic	0	V	not known	United Kingdom	15061	IS3	dICE
S. agalactiae	RBH06	GCA_001348735.1_6753_5_17_genomic	0	II	not known	Australia	15061	IS3	dICE
S. agalactiae	DE-NI-040	GCA_001115485.1_6630_7_4_genomic	CPVG01000006.1	Ia	not known	Germany	15060	IS3	dICE
S. agalactiae	DE-NI-014	GCA_001348915.1_6630_6_20_genomic	CGBZ01000005.1	Ia	not known	Germany	15060	IS3	dICE
S. agalactiae	DK-NI-008	GCA_001349015.1_6630_5_11_genomic	0	Ib	not known	Denmark	15060	IS3	dICE
S. agalactiae	BG-NI-004	GCA_001348635.1_6630_6_2_genomic	0	Ia	not known	Bulgaria	14985	IS3	dICE
S. agalactiae	IT-NI-034	GCA_001103625.1_6630_7_19_genomic	CPVW01000004.1	III	not known	Italy	12549	IS3	dICE
S. agalactiae	DK-NI-004	GCA_001153505.1_6630_5_8_genomic	CPZR01000005.1	III	not known	Denmark	12445	IS3	dICE
S. agalactiae	GB-NI-003	GCA_001221965.1_6630_8_14_genomic	CTIX01000005.1	III	not known	United Kingdom	12445	IS3	dICE
S. agalactiae	GB-NI-004	GCA_001222045.1_6630_8_15_genomic	0	III	not known	United Kingdom	12445	IS3	dICE
S. agalactiae	GB00654	GCA_000290395.1_ASM29039v1_genomic	ALTW01000028.1	unknown	unknown	unknown	12248	IS3	dICE
S. agalactiae	IT-PW-0063	GCA_001015655.1_ASM101565v1_genomic	LCXM01000029.1	unknown	Vaginal-rectal	Italy	12238	IS3	dICE
S. agalactiae	IT-PW-0094	GCA_001015735.1_ASM101573v1_genomic	LCXP01000037.1	unknown	Vaginal-rectal	Italy	12237	IS3	dICE
S. agalactiae	BG-PW-074	GCA_001018095.1_ASM101809v1_genomic	0	unknown	Vaginal-rectal	Bulgaria	12236	IS3	dICE
S. agalactiae	GB00083	GCA_000288255.1_ASM28825v1_genomic	0	unknown	unknown	unknown	5004	IS3	Other
S. agalactiae	CZ-NI-001	GCA_001099185.1_6630_7_22_genomic	0	Ia	not known	Czech Republic	5003	IS3	Other
S. agalactiae	BG-NI-001	GCA_001103585.1_6630_5_23_genomic	0	Ia	not known	Bulgaria	5003	IS3	Other
S. agalactiae	DE-NI-006	GCA_001140025.1_6630_6_15_genomic	0	Ia	not known	Germany	5003	IS3	Other
S. agalactiae	CNCTC 10/84	GCA_000782855.1_ASM78285v1_genomic	0	unknown	unknown	USA: Atlanta, GA	2807	IS3	Other
S. agalactiae	DK-PW-092	GCA_001017915.1_ASM101791v1_genomic	0	unknown	Vaginal-rectal	Denmark	2807	IS3	Other
S. agalactiae	DK-B-USS-032	GCA_001017925.1_ASM101792v1_genomic	0	unknown	milk	Denmark	2807	IS3	Other
S. agalactiae	DK-NI-002	GCA_001119085.1_6630_5_6_genomic	0	V	not known	Denmark	2807	IS3	Other
S. agalactiae	GB00911	GCA_000288395.1_ASM28839v1_genomic	0	unknown	unknown	unknown	2790	IS3	Other
S. agalactiae	GB00115	GCA_000290095.1_ASM29009v1_genomic	0	unknown	unknown	unknown	2790	IS3	Other
S. agalactiae	B42VD	GCA_001147785.1_6753_5_5_genomic	0	III	not known	Australia	2790	IS3	Other
S. agalactiae	ATCC 13813	GCA_000186445.1_ASM18644v1_genomic	0	unknown	oral cavity	unknown	2747		Other
S. pneumoniae	SMRU3124	GCA_001347575.1_7068_4_4_genomic	0	6B	nasopharynx	Thailand:Maela	175342	ISL3, IS3, IS630	Other						BOX repeat, RUP repeat
S. pneumoniae	SV36	GCA_000256645.1_ASM25664v1_genomic	ADNO01000007.1	unknown	nasopharynx	USA: AIDS clinic of St. Vincent's Medical Center, Richmond, New York	122553	ISL3, IS3, IS5, IS630	ICESa2603-Tn916		Clade e Ⅲ	+		erm(B), tet(M), catQ	BOX repeat, RUP repeat
S. pneumoniae	SV35	GCA_000256685.1_ASM25668v1_genomic	ADNN01000007.1	unknown	nasopharynx	USA: AIDS clinic of St. Vincent's Medical Center, Richmond, New York	122075	ISL3, IS3, IS5, IS630	ICESa2603-Tn916		Clade e Ⅲ	+		erm(B), tet(M), catQ	BOX repeat, RUP repeat
S. pneumoniae	ATCC 700669	GCA_000026665.1_ASM2666v1_genomic	FM211187.1	unknown	unknown	unknown	119220	ISL3, IS3, IS5, IS630	ICESa2603-Tn916	ICEsp23FST81	Clade e Ⅲ	+		tet(M), catQ	BOX repeat, RUP repeat	Croucher NJ, Walker D, Romero P, Lennard N, Paterson GK, Bason NC, Mitchell AM, Quail MA, Andrew PW, Parkhill J, Bentley SD, Mitchell TJ. 2009. Role of conjugative elements in the evolution of the multidrug-resistant pandemic clone S. pneumoniaeSpain23F ST81. J Bacteriol 191:1480-1489.
S. pneumoniae	SMRU1422	GCA_001150245.1_6805_2_6_genomic	0	9N	nasopharynx	Thailand:Maela	119062	IS5630	Other						BOX repeat, RUP repeat
S. pneumoniae	SMRU3093	GCA_001156025.1_7054_6_21_genomic	0	6A	nasopharynx	Thailand:Maela	118126	IS5630	Other						BOX repeat, RUP repeat
S. pneumoniae	SMRU2633	GCA_001137845.1_6972_5_17_genomic	0	10B	nasopharynx	Thailand:Maela	117555	IS5630	Other						BOX repeat, RUP repeat
S. pneumoniae	SMRU1762	GCA_001125805.1_6840_1_10_genomic	0	23F	nasopharynx	Thailand:Maela	111729	IS5630	Other						BOX repeat, RUP repeat
S. pneumoniae	SMRU2531	GCA_001121885.1_6925_8_11_genomic	0	NT	nasopharynx	Thailand:Maela	109109	IS5630	Other						BOX repeat, RUP repeat
S. pneumoniae	SMRU2347	GCA_001094845.1_6983_6_43_genomic	0	6A	nasopharynx	Thailand:Maela	107641	IS5630	Other						BOX repeat, RUP repeat
S. pneumoniae	SMRU2654	GCA_001143125.1_6938_5_14_genomic	0	6A	nasopharynx	Thailand:Maela	107494	IS5630	Other						BOX repeat, RUP repeat
S. pneumoniae	SMRU2473	GCA_001346295.1_6949_4_1_genomic	0	14	nasopharynx	Thailand:Maela	106576	IS5630	Other						BOX repeat, RUP repeat
S. pneumoniae	SMRU2596	GCA_001346495.1_6972_4_4_genomic	0	6A	nasopharynx	Thailand:Maela	106165	IS5630	Other						BOX repeat, RUP repeat
S. pneumoniae	SMRU2821	GCA_001142465.1_7011_6_13_genomic	0	NT	nasopharynx	Thailand:Maela	105782	IS5630	Other						BOX repeat, RUP repeat
S. pneumoniae	G54	GCA_000019825.1_ASM1982v1_genomic	CP001015.1	unknown	respiratory sample	Italy: Genova	91375	ISL3, IS5, IS630	ICESa2603		Clade e Ⅲ			erm(B), tet(M)	BOX repeat, RUP repeat
S. pneumoniae	GA02254	GCA_000251225.2_ASM25122v2_genomic	AIKI01000009.1	unknown	blood	USA: Metropolitan Atlanta	83494	IS30, IS5, IS630	ICESa2603		Clade e Ⅲ			mef(A)
S. pneumoniae	CGSP14	GCA_000019985.1_ASM1998v1_genomic	CP001033.1	unknown	unknown	unknown	71813		ICESa2603-Tn916	Tn2008	Clade e Ⅲ	+		2 erm(B), catQ, aadE, sat4, aphA3		Ding F, Tang P, Hsu MH, Cui P, Hu S, Yu J, Chiu CH. 2009. Genome evolution driven by host adaptations results in a more virulent and antimicrobial-resistant S. pneumoniae serotype 14. BMC Genomics 10:158.
S. pneumoniae	NT_110_58	GCA_000817005.1_ASM81700v1_genomic	CP007593.1	unknown	nasopharynx	Switzerland	70065	IS110, IS3	ICESa2603-Tn916	ICE2SpST344	Clade e Ⅲ	+		2 erm(B), tet(M), aadE, sat4, aphA3		Hilty M, Wuthrich D, Salter SJ, Engel H, Campbell S, Sa-Leao R, de Lencastre H, Hermans P, Sadowy E, Turner P, Chewapreecha C, Diggle M, Pluschke G, McGee L, Koseoglu Eser O, Low DE, Smith-Vaughan H, Endimiani A, Kuffer M, Dupasquier M, Beaudoing E, Weber J, Bruggmann R, Hanage WP, Parkhill J, Hathaway LJ, Muhlemann K, Bentley SD. 2014. Global phylogenomic analysis of nonencapsulated S. pneumonia…
S. pneumoniae	SMRU3004	GCA_001134665.1_7038_7_4_genomic	0	6B	nasopharynx	Thailand:Maela	44072	IS3, IS5, IS630	dICE
S. pneumoniae	48	GCA_001156665.1_6631_7_18_genomic	0	48	nasopharynx	Thailand:Maela	42230	IS5, IS630	dICE
S. pneumoniae	AP200	GCA_000146975.1_ASM14697v1_genomic	0	unknown	cerebrospinal fluid of a patient with meningitis	Italy	40936	IS1380, IS3, IS5, IS630	dICE
S. pneumoniae	MLV-016	GCA_000171715.1_ASM17171v1_genomic	0	unknown	unknown	unknown	40932	IS1380, IS3, IS5, IS630	dICE
S. pneumoniae	GA47562	GCA_000279595.1_ASM27959v1_genomic	0	unknown	blood	USA: Metropolitan Atlanta	40930	IS1380, IS3, IS5, IS630	dICE
S. pneumoniae	TIGR4; ATCC BAA-334	GCA_000006885.1_ASM688v1_genomic	0	unknown	unknown	unknown	40667	IS1380, IS5, IS630	dICE
S. pneumoniae	TIGR4	GCA_000269665.1_PB_Stre_pneu_Tigr4_V1_genomic	0	unknown	unknown	unknown	40667	IS1380, IS5, IS630	dICE
S. pneumoniae	TIGR4	GCA_000273445.1_Stre_pneu_Tigr4_V1_genomic	0	unknown	unknown	unknown	40667	IS1380, IS5, IS630	dICE
S. pneumoniae	GA47522	GCA_000251845.2_ASM25184v2_genomic	0	unknown	blood	USA: Metropolitan Atlanta	39481	IS1380, IS5, IS630	dICE
S. pneumoniae	GA49194	GCA_000251945.2_ASM25194v2_genomic	0	unknown	blood	USA: Metropolitan Atlanta	38952	IS1380, IS5, IS630	dICE
S. pneumoniae	GA41317	GCA_000212555.2_ASM21255v2_genomic	0	unknown	unknown	unknown	38946	IS1380, IS5, IS630	dICE
S. pneumoniae	ND6133	GCA_001093685.2_7553_4_14_genomic	0	6C	nasopharynx	USA:Massachesetts	36284	IS3, IS5, IS630	dICE
S. pneumoniae	438180	GCA_001146785.2_6952_4_7_genomic	0	34	nasopharynx	USA:Massachesetts	36284	IS3, IS5, IS630	dICE
S. pneumoniae	BR1041	GCA_001157905.2_7622_2_14_genomic	0	34	nasopharynx	USA:Massachesetts	36284	IS3, IS5, IS630	dICE
S. pneumoniae	R34-3048	GCA_001092965.2_6925_1_66_genomic	0	34	nasopharynx	USA:Massachesetts	36279	IS3, IS5, IS630	dICE
S. pneumoniae	CDC1873-00	GCA_000171575.1_ASM17157v1_genomic	0	unknown	unknown	unknown	35681	IS1380, IS3, IS5, IS630	dICE
S. pneumoniae	GA14373	GCA_000251485.2_ASM25148v2_genomic	0	unknown	blood	USA: Metropolitan Atlanta	35678	IS1380, IS3, IS5, IS630	dICE
S. pneumoniae	GA02270	GCA_000251245.2_ASM25124v2_genomic	0	unknown	blood	USA: Metropolitan Atlanta	35677	IS1380, IS3, IS5, IS630	dICE
S. pneumoniae	SPAR55	GCA_000279675.1_ASM27967v1_genomic	0	unknown	blood	USA: Metropolitan Atlanta	35675	IS1380, IS3, IS5, IS630	dICE
S. pneumoniae	GA47368	GCA_000212535.2_ASM21253v2_genomic	0	unknown	unknown	unknown	35673	IS1380, IS3, IS5, IS630	dICE
S. pneumoniae	GA44452	GCA_000232105.2_ASM23210v2_genomic	0	unknown	unknown	USA: Metropolitan Atlanta	35673	IS1380, IS3, IS5, IS630	dICE
S. pneumoniae	GA47751	GCA_000233165.2_ASM23316v2_genomic	0	unknown	unknown	USA: Metropolitan Atlanta	35673	IS1380, IS3, IS5, IS630	dICE
S. pneumoniae	GA41437	GCA_000232845.2_ASM23284v2_genomic	0	unknown	unknown	USA: Metropolitan Atlanta	35672	IS1380, IS3, IS5, IS630	dICE
S. pneumoniae	GA49447	GCA_000232265.2_ASM23226v2_genomic	0	unknown	unknown	USA: Metropolitan Atlanta	35671	IS1380, IS3, IS5, IS630	dICE
S. pneumoniae	GA19077	GCA_000232785.2_ASM23278v2_genomic	0	unknown	unknown	USA: Metropolitan Atlanta	35671	IS1380, IS3, IS5, IS630	dICE
S. pneumoniae	NorthCarolina6A-23	GCA_000233325.2_ASM23332v2_genomic	0	unknown	unknown	USA: North Carolina	35667	IS1380, IS3, IS5, IS630	dICE
S. pneumoniae	GA41410	GCA_000232245.2_ASM23224v2_genomic	0	unknown	unknown	USA: Metropolitan Atlanta	35657	IS1380, IS3, IS5, IS630	dICE
S. pneumoniae	SMRU3105	GCA_001347655.1_7092_6_9_genomic	CFCO01000002.1	11A	nasopharynx	Thailand:Maela	35298	IS3, IS630	dICE
S. pneumoniae	SMRU738	GCA_001339555.1_6730_8_18_genomic	0	NT	nasopharynx	Thailand:Maela	34081	IS3, IS5, IS630	dICE
S. pneumoniae	GA47210	GCA_000251805.2_ASM25180v2_genomic	0	unknown	blood	USA: Metropolitan Atlanta	33843	ISL3, IS3, IS5, IS630	dICE
S. pneumoniae	GA16242	GCA_000232665.2_ASM23266v2_genomic	0	unknown	unknown	USA: Metropolitan Atlanta	33700	IS1380, IS5, IS630	dICE
S. pneumoniae	GA17545	GCA_000211875.2_ASM21187v2_genomic	0	unknown	unknown	unknown	33699	IS1380, IS5, IS630	dICE
S. pneumoniae	NP112	GCA_000233205.2_ASM23320v2_genomic	0	unknown	nasopharyngeal swab of healthy child between ages five months and five years old	USA: Atlanta	33699	IS1380, IS5, IS630	dICE
S. pneumoniae	GA07643	GCA_000232445.2_ASM23244v2_genomic	0	unknown	unknown	USA: Metropolitan Atlanta	33698	IS1380, IS5, IS630	dICE
S. pneumoniae	GA18068	GCA_000251565.2_ASM25156v2_genomic	0	unknown	blood	USA: Metropolitan Atlanta	33698	IS1380, IS5, IS630	dICE
S. pneumoniae	SPAR48	GCA_000279655.1_ASM27965v1_genomic	0	unknown	blood	USA: Metropolitan Atlanta	33694	IS1380, IS5, IS630	dICE
S. pneumoniae	C14257	GCA_900058085.1_7004_3_54_genomic	0	09L	CSF	Malawi	33006	IS3, IS5, IS630	dICE
S. pneumoniae	GA54354	GCA_000279715.1_ASM27971v1_genomic	0	unknown	cerebral spinal fluid	USA: Metropolitan Atlanta	32722	ISL3, IS3, IS5, IS630	dICE
S. pneumoniae	GA62331	GCA_000279875.1_ASM27987v1_genomic	0	unknown	blood	USA: Metropolitan Atlanta	32718	ISL3, IS3, IS5, IS630	dICE
S. pneumoniae	Hungary19A-6	GCA_000019265.1_ASM1926v1_genomic	0	unknown	unknown	unknown	32459	ISL3, IS3, IS5, IS630	dICE
S. pneumoniae	NP7047	GCA_001094505.2_7553_4_39_genomic	0	19A	nasopharynx	USA:Massachesetts	32421	IS3, IS5, IS630	dICE
S. pneumoniae	SMRU2692	GCA_001129425.1_6938_7_4_genomic	0	NT	nasopharynx	Thailand:Maela	32418	IS3, IS5, IS630	dICE
S. pneumoniae	EU-NP02	GCA_000252085.2_ASM25208v2_genomic	0	unknown	nasopharynx	USA: Georgia	32415	IS3, IS5, IS630	dICE
S. pneumoniae	2245STDY5609136	GCA_900061155.1_11657_8_28_genomic	0	06C	BLOOD	USA	32411	IS3, IS5, IS630	dICE
S. pneumoniae	DAR831	GCA_000688895.1_DAR831_genomic	0	unknown	unknown	unknown	30928	IS5, IS630	dICE
S. pneumoniae	2842STDY5644191	GCA_900024035.1_11893_1_59_genomic	0	NA	CSF	Netherlands	29456	ISL3, IS3, IS5, IS630	dICE
S. pneumoniae	SMRU716	GCA_001337495.1_6730_7_20_genomic	0	28F	nasopharynx	Thailand:Maela	28905		dICE
S. pneumoniae	SMRU2778	GCA_001104785.1_7011_4_18_genomic	0	35C	nasopharynx	Thailand:Maela	28511	IS5, IS630	dICE
S. pneumoniae	SPN032672	GCA_000211075.1_ASM21107v1_genomic	0	unknown	unknown	unknown	28247	IS30, IS3, IS5, IS630	dICE
S. pneumoniae	SPN033038	GCA_000211095.1_ASM21109v1_genomic	0	unknown	unknown	unknown	28247	IS30, IS3, IS5, IS630	dICE
S. pneumoniae	SP14-BS69	GCA_000170095.1_ASM17009v1_genomic	0	unknown	unknown	unknown	27733	IS30, IS5, IS630	dICE
S. pneumoniae	SMRU2999	GCA_001160785.1_7038_6_23_genomic	0	35C	nasopharynx	Thailand:Maela	27539	IS5, IS630	dICE
S. pneumoniae	PCS8235	GCA_000348705.1_ASM34870v1_genomic	0	unknown	blood	unknown	27476	IS3, IS5, IS630	dICE
S. pneumoniae	GA47901	GCA_000212515.2_ASM21251v2_genomic	0	unknown	unknown	unknown	27472	IS3, IS5, IS630	dICE
S. pneumoniae	SMRU2162	GCA_001168625.1_6925_5_2_genomic	0	NT	nasopharynx	Thailand:Maela	27464	IS3, IS5, IS630	dICE
S. pneumoniae	PCS8203	GCA_000334555.1_ASM33455v1_genomic	0	unknown	unknown	unknown	27007	IS3, IS5, IS630	dICE
S. pneumoniae	INV104	GCA_000210975.1_ASM21097v1_genomic	0	unknown	unknown	unknown	27004	IS3, IS5, IS630	dICE
S. pneumoniae	PCS8106	GCA_000334535.1_ASM33453v1_genomic	0	unknown	unknown	unknown	27004	IS3, IS5, IS630	dICE
S. pneumoniae	SPN061370	GCA_000180575.1_ASM18057v1_genomic	0	unknown	unknown	unknown	27002	IS3, IS5, IS630	dICE
S. pneumoniae	SPN072838	GCA_000180555.1_ASM18055v1_genomic	CACI01000024.1	unknown	unknown	unknown	26982	IS3, IS5, IS630	dICE
S. pneumoniae	LE4127	GCA_001091265.2_7622_4_39_genomic	0	11A	nasopharynx	USA:Massachesetts	26778	IS3, IS5, IS630	dICE
S. pneumoniae	R34-3170	GCA_001088985.2_6952_7_9_genomic	0	11A	nasopharynx	USA:Massachesetts	26741	IS3, IS5, IS630	dICE
S. pneumoniae	389109	GCA_001118485.2_6999_7_19_genomic	0	11A	nasopharynx	USA:Massachesetts	26728	IS3, IS5, IS630	dICE
S. pneumoniae	LE4111	GCA_001171025.2_7622_4_34_genomic	0	11A	nasopharynx	USA:Massachesetts	26728	IS3, IS5, IS630	dICE
S. pneumoniae	R34-3147	GCA_001150885.2_7001_3_12_genomic	0	11A	nasopharynx	USA:Massachesetts	26727	IS3, IS5, IS630	dICE
S. pneumoniae	GA47760	GCA_000251905.2_ASM25190v2_genomic	0	unknown	blood	USA: Metropolitan Atlanta	26724	IS3, IS5, IS630	dICE
S. pneumoniae	0256	GCA_001129805.1_5750_2_11_genomic	0	NT	nasopharynx	Portugal	26520	IS3, IS5, IS630	dICE
S. pneumoniae	16F	GCA_001106245.1_6259_8_24_genomic	0	16F	nasopharynx	Thailand:Maela	26507	IS3, IS5, IS630	dICE
S. pneumoniae	SMRU2781	GCA_001087405.1_7011_4_21_genomic	0	35C	nasopharynx	Thailand:Maela	26505	IS3, IS5, IS630	dICE
S. pneumoniae	R6	GCA_000007045.1_ASM704v1_genomic	0	unknown	unknown	unknown	26504	IS3, IS5, IS630	dICE
S. pneumoniae	D39	GCA_000014365.1_ASM1436v1_genomic	0	unknown	unknown	unknown	26504	IS3, IS5, IS630	dICE
S. pneumoniae	SPAR27	GCA_000279615.1_ASM27961v1_genomic	0	unknown	blood	USA: Metropolitan Atlanta	26500	IS3, IS5, IS630	dICE
S. pneumoniae	GA07914	GCA_000251385.2_ASM25138v2_genomic	0	unknown	blood	USA: Metropolitan Atlanta	26477	IS3, IS5, IS630	dICE
S. pneumoniae	SMRU1257	GCA_001124305.1_6736_6_9_genomic	0	NT	nasopharynx	Thailand:Maela	26170	IS3, IS5, IS630	dICE
S. pneumoniae	2245STDY5699084	GCA_900049005.1_12291_4_59_genomic	0	19A	BLOOD	USA	25879	IS3, IS5, IS630	dICE
S. pneumoniae	GA04672	GCA_000279495.1_ASM27949v1_genomic	0	unknown	blood	USA: Metropolitan Atlanta	25859	IS3, IS5, IS630	dICE
S. pneumoniae	CDC3059-06	GCA_000171695.1_ASM17169v1_genomic	0	unknown	unknown	unknown	25857	IS3, IS5, IS630	dICE
S. pneumoniae	R34-3073	GCA_001139065.2_6925_2_91_genomic	0	19A	nasopharynx	USA:Massachesetts	25857	IS3, IS5, IS630	dICE
S. pneumoniae	2842STDY5753086	GCA_900021635.1_12673_6_1_genomic	0	NA	CSF	Netherlands	25857	IS3, IS5, IS630	dICE
S. pneumoniae	2245STDY5699288	GCA_900065525.1_12299_1_79_genomic	0	19A	BLOOD	USA	25857	IS3, IS5, IS630	dICE
S. pneumoniae	GA40183	GCA_000251645.2_ASM25164v2_genomic	0	unknown	blood	USA: Metropolitan Atlanta	25856	IS3, IS5, IS630	dICE
S. pneumoniae	GA40410	GCA_000251665.2_ASM25166v2_genomic	0	unknown	blood	USA: Metropolitan Atlanta	25856	IS3, IS5, IS630	dICE
S. pneumoniae	GA04175	GCA_000251285.2_ASM25128v2_genomic	0	unknown	blood	USA: Metropolitan Atlanta	25854	IS3, IS5, IS630	dICE
S. pneumoniae	4027-06	GCA_000231985.2_ASM23198v2_genomic	0	unknown	unknown	USA: Maryland	25853	IS3, IS5, IS630	dICE
S. pneumoniae	6963-05	GCA_000232325.2_ASM23232v2_genomic	0	unknown	unknown	USA: Minnesota	25853	IS3, IS5, IS630	dICE
S. pneumoniae	GA43265	GCA_000232085.2_ASM23208v2_genomic	0	unknown	unknown	USA: Metropolitan Atlanta	25851	IS3, IS5, IS630	dICE
S. pneumoniae	6735-05	GCA_000232005.2_ASM23200v2_genomic	0	unknown	unknown	USA: California	25850	IS3, IS5, IS630	dICE
S. pneumoniae	6901-05	GCA_000232165.2_ASM23216v2_genomic	0	unknown	unknown	USA: Connecticut	25850	IS3, IS5, IS630	dICE
S. pneumoniae	Netherlands15B-37	GCA_000233125.2_ASM23312v2_genomic	0	unknown	unknown	Netherlands	25848	IS3, IS5, IS630	dICE
S. pneumoniae	2842STDY5753569	GCA_900020965.1_12754_2_4_genomic	0	NA	Blood	Netherlands	25847	IS3, IS5, IS630	dICE
S. pneumoniae	GA41277	GCA_000232825.2_ASM23282v2_genomic	0	unknown	unknown	USA: Metropolitan Atlanta	25844	IS3, IS5, IS630	dICE
S. pneumoniae	GA17457	GCA_000251525.2_ASM25152v2_genomic	0	unknown	blood	USA: Metropolitan Atlanta	25836	IS3, IS5, IS630	dICE
S. pneumoniae	2245STDY5609134	GCA_900056695.1_11657_8_27_genomic	0	19A	BLOOD	USA	25824	IS3, IS5, IS630	dICE
S. pneumoniae	SMRU1476	GCA_001203355.1_6753_1_12_genomic	0	46	nasopharynx	Thailand:Maela	25727	IS3, IS630	dICE
S. pneumoniae	SMRU2878	GCA_001345495.1_7004_5_22_genomic	0	35C	nasopharynx	Thailand:Maela	25551	IS5, IS630	dICE
S. pneumoniae	BR1076	GCA_001566275.1_7622_2_24_genomic	0	6C	nasopharynx	USA:Massachesetts	25313	IS5, IS630	dICE
S. pneumoniae	EU-NP04	GCA_000252305.2_ASM25230v2_genomic	0	unknown	nasopharynx	USA: Georgia	25303	IS5, IS630	dICE
S. pneumoniae	GA47033	GCA_000232065.2_ASM23206v2_genomic	0	unknown	unknown	USA: Metropolitan Atlanta	25301	IS5, IS630	dICE
S. pneumoniae	2842STDY5644167	GCA_900023995.1_11893_1_36_genomic	0	NA	CSF	Netherlands	25297	IS5, IS630	dICE
S. pneumoniae	CDC0288-04	GCA_000171675.1_ASM17167v1_genomic	0	unknown	unknown	unknown	25296	IS5, IS630	dICE
S. pneumoniae	GA60190	GCA_000279515.1_ASM27951v1_genomic	0	unknown	blood	USA: Metropolitan Atlanta	25294	IS5, IS630	dICE
S. pneumoniae	GA47439	GCA_000233005.2_ASM23300v2_genomic	0	unknown	unknown	USA: Metropolitan Atlanta	25288	IS5, IS630	dICE
S. pneumoniae	GA04216	GCA_000279475.1_ASM27947v1_genomic	0	unknown	blood	USA: Metropolitan Atlanta	25284	IS5, IS630	dICE
S. pneumoniae	GA05578	GCA_000252245.2_ASM25224v2_genomic	0	unknown	blood	USA: Metropolitan Atlanta	25283	IS5, IS630	dICE
S. pneumoniae	GA02506	GCA_000252205.2_ASM25220v2_genomic	0	unknown	blood	USA: Metropolitan Atlanta	25281	IS5, IS630	dICE
S. pneumoniae	GA05248	GCA_000251345.2_ASM25134v2_genomic	0	unknown	blood	USA: Metropolitan Atlanta	25280	IS5, IS630	dICE
S. pneumoniae	2842STDY5643790	GCA_900025795.1_11860_5_51_genomic	0	NA	CSF	Netherlands	25279	IS5, IS630	dICE
S. pneumoniae	GA41538	GCA_000232285.2_ASM23228v2_genomic	0	unknown	unknown	USA: Metropolitan Atlanta	25274	IS5, IS630	dICE
S. pneumoniae	SMRU2260	GCA_001169525.1_6983_3_52_genomic	0	13	nasopharynx	Thailand:Maela	25188	IS5, IS630	dICE
S. pneumoniae	9809+25147	GCA_001152365.1_7444_8_28_genomic	0	6B	middle ear	Iceland:Reykjavik	24879	IS5, IS630	dICE
S. pneumoniae	SMRU3142	GCA_001152805.1_7068_4_22_genomic	0	6B	nasopharynx	Thailand:Maela	24842	IS5, IS630	dICE
S. pneumoniae	2245STDY5819513	GCA_900054515.1_13414_1_92_genomic	0	38	BLOOD	USA	24779	IS5, IS630	dICE
S. pneumoniae	2842STDY5753380	GCA_900019755.1_12718_5_7_genomic	0	NA	Blood	Netherlands	24757	IS5, IS630	dICE
S. pneumoniae	2245STDY5819519	GCA_900052755.1_13414_2_2_genomic	0	33F	BLOOD	USA	24755	IS5, IS630	dICE
S. pneumoniae	2842STDY5753550	GCA_900028505.1_12754_1_81_genomic	0	NA	Blood	Netherlands	24753	IS5, IS630	dICE
S. pneumoniae	JJA	GCA_000018985.1_ASM1898v1_genomic	0	unknown	unknown	unknown	24740	IS5, IS630	dICE
S. pneumoniae	2245STDY5609019	GCA_900033935.1_11511_8_30_genomic	0	38	BLOOD	USA	24740	IS5, IS630	dICE
S. pneumoniae	2245STDY5699092	GCA_900061165.1_12291_4_67_genomic	0	33F	BLOOD	USA	24706	IS5, IS630	dICE
S. pneumoniae	2842STDY5753092	GCA_900020755.1_12673_6_7_genomic	0	NA	CSF	Netherlands	23666	IS5, IS630	dICE
S. pneumoniae	2842STDY5643979	GCA_900020075.1_11861_1_45_genomic	0	NA	CSF	Netherlands	23624	IS5, IS630	dICE
S. pneumoniae	2842STDY5753363	GCA_900033535.1_12718_4_86_genomic	0	NA	Blood	Netherlands	23622	IS5, IS630	dICE
S. pneumoniae	2842STDY5753673	GCA_900028975.1_12754_3_12_genomic	0	NA	Blood	Netherlands	23613	IS5, IS630	dICE
S. pneumoniae	2061376	GCA_000278945.1_ASM27894v1_genomic	0	unknown	cerebrospinal fluid	Netherlands	23611	IS5, IS630	dICE
S. pneumoniae	GA56348	GCA_000279735.1_ASM27973v1_genomic	0	unknown	blood	USA: Metropolitan Atlanta	23610	IS5, IS630	dICE
S. pneumoniae	GA58981	GCA_000279935.1_ASM27993v1_genomic	0	unknown	blood	USA: Metropolitan Atlanta	23607	IS5, IS630	dICE
S. pneumoniae	2842STDY5753428	GCA_900047845.1_12718_5_55_genomic	0	NA	Blood	Netherlands	23602	IS5, IS630	dICE
S. pneumoniae	2842STDY5753496	GCA_900031925.1_12754_1_27_genomic	0	NA	Blood	Netherlands	23586	IS5, IS630	dICE
S. pneumoniae	2071004	GCA_000279005.1_ASM27900v1_genomic	0	unknown	cerebrospinal fluid	Netherlands	23583	IS5, IS630	dICE
S. pneumoniae	2842STDY5753670	GCA_900028965.1_12754_3_9_genomic	0	NA	Blood	Netherlands	23556	IS5, IS630	dICE
S. pneumoniae	2842STDY5753555	GCA_900028905.1_12754_1_86_genomic	0	NA	Blood	Netherlands	23540	IS5, IS630	dICE
S. pneumoniae	166637	GCA_001115825.2_6999_5_10_genomic	0	6A	nasopharynx	USA:Massachesetts	23501	IS5, IS630	dICE
S. pneumoniae	GA49138	GCA_000232125.2_ASM23212v2_genomic	0	unknown	unknown	USA: Metropolitan Atlanta	23496	IS5, IS630	dICE
S. pneumoniae	9807+09096	GCA_001329775.1_7444_8_26_genomic	0	6B	Blood	Iceland:Mosfellsbaer	23486	IS5, IS630	dICE
S. pneumoniae	2245STDY5699044	GCA_900065495.1_12291_4_19_genomic	0	06C	BLOOD	USA	23439	IS5, IS630	dICE
S. pneumoniae	SN26575	GCA_001122925.1_6732_1_13_genomic	0	6B	not known	Germany	23427	IS5, IS630	dICE
S. pneumoniae	2842STDY5644556	GCA_900025065.1_11860_8_41_genomic	0	NA	CSF	Netherlands	23403	IS5, IS630	dICE
S. pneumoniae	SN11917	GCA_001328915.1_6732_1_7_genomic	0	6B	not known	Spain	23401	IS5, IS630	dICE
S. pneumoniae	GA52306	GCA_000233085.2_ASM23308v2_genomic	0	unknown	unknown	USA: Metropolitan Atlanta	23397	IS5, IS630	dICE
S. pneumoniae	SPN4876	GCA_001085885.1_6570_3_13_genomic	0	6B	not known	Germany	23367	IS5, IS630	dICE
S. pneumoniae	SMRU1341	GCA_001162625.1_6841_7_21_genomic	0	6B	nasopharynx	Thailand:Maela	23367	IS5, IS630	dICE
S. pneumoniae	SMRU2656	GCA_001345835.1_6938_5_16_genomic	0	6B	nasopharynx	Thailand:Maela	23367	IS5, IS630	dICE
S. pneumoniae	0202+01134	GCA_001123705.1_7444_8_58_genomic	0	6B	middle ear	Iceland:Kopavogur	23366	IS5, IS630	dICE
S. pneumoniae	0502+25231	GCA_001147005.1_7444_8_84_genomic	0	6B	middle ear	Iceland:Kopavogur	23366	IS5, IS630	dICE
S. pneumoniae	9609+24019	GCA_001174685.1_7444_8_10_genomic	0	6B	Sputum	Iceland:Hveragerdi	23366	IS5, IS630	dICE
S. pneumoniae	SPN11926	GCA_001329095.1_6570_2_6_genomic	0	6B	not known	Spain	23366	IS5, IS630	dICE
S. pneumoniae	670-6B	GCA_000147095.1_ASM14709v1_genomic	0	unknown	unknown	Spain	23365	IS5, IS630	dICE
S. pneumoniae	SPN13522	GCA_001107005.1_6570_2_8_genomic	0	6B	not known	Germany	23365	IS5, IS630	dICE
S. pneumoniae	ICE59	GCA_000468335.1_CGSSpICE59_genomic	0	unknown	unknown	Iceland	23364	IS5, IS630	dICE
S. pneumoniae	SPN22664	GCA_001125405.1_6570_2_20_genomic	0	6B	not known	Germany	23364	IS5, IS630	dICE
S. pneumoniae	SPN4000	GCA_001329475.1_6570_3_11_genomic	0	6B	not known	Germany	23364	IS5, IS630	dICE
S. pneumoniae	2842STDY5644615	GCA_900044255.1_11861_5_4_genomic	0	NA	CSF	Netherlands	23362	IS5, IS630	dICE
S. pneumoniae	GA47360	GCA_000232945.2_ASM23294v2_genomic	0	unknown	unknown	USA: Metropolitan Atlanta	23360	IS5, IS630	dICE
S. pneumoniae	EU-NP01	GCA_000233245.2_ASM23324v2_genomic	0	unknown	nasopharyngeal swab of healthy child between ages five months and five years old	unknown	23359	IS5, IS630	dICE
S. pneumoniae	GA11304	GCA_000232465.2_ASM23246v2_genomic	0	unknown	unknown	USA: Metropolitan Atlanta	23358	IS5, IS630	dICE
S. pneumoniae	0011+09030	GCA_001329835.1_7444_8_48_genomic	0	6B	Sputum	Iceland:Reykjavik	23311	IS5, IS630	dICE
S. pneumoniae	0009+01095	GCA_001123185.1_7444_8_47_genomic	0	6B	nasal	Iceland:Reykjavik	23261	IS5, IS630	dICE
S. pneumoniae	SMRU3082	GCA_001152385.1_7054_6_10_genomic	CMLM01000006.1	17F	nasopharynx	Thailand:Maela	23200	IS5, IS630	dICE
S. pneumoniae	type strain: N	GCA_001139105.1_6664_1_16_genomic	0	NT	nasopharynx	Thailand:Maela	22634	IS5, IS630	dICE
S. pneumoniae	SMRU1616	GCA_001172785.1_6807_3_8_genomic	0	NT	nasopharynx	Thailand:Maela	22634	IS5, IS630	dICE
S. pneumoniae	2070335	GCA_000278845.1_ASM27884v1_genomic	0	unknown	cerebrospinal fluid	Netherlands	22633	IS5, IS630	dICE
S. pneumoniae	P1031	GCA_000019005.1_ASM1900v1_genomic	0	unknown	unknown	unknown	22322	IS1380, IS5, IS630	dICE
S. pneumoniae	SPN7465	GCA_000180495.1_ASM18049v1_genomic	0	unknown	unknown	unknown	22322	IS1380, IS5, IS630	dICE
S. pneumoniae	NCTC7465	GCA_001457635.1_NCTC7465_genomic	0	serotype 1	not known	USA	22322	IS1380, IS5, IS630	dICE
S. pneumoniae	PCS70012	GCA_000334595.1_ASM33459v1_genomic	0	unknown	unknown	unknown	22246	IS1380, IS5, IS630	dICE
S. pneumoniae	PNI0006	GCA_000334655.1_ASM33465v1_genomic	0	unknown	unknown	unknown	22245	IS1380, IS5, IS630	dICE
S. pneumoniae	PNI0010	GCA_000334735.1_ASM33473v1_genomic	0	unknown	unknown	unknown	22245	IS1380, IS5, IS630	dICE
S. pneumoniae	gamPNI0373	GCA_000299015.1_ASM29901v1_genomic	0	unknown	unknown	unknown	22204	IS3, IS5, IS630	dICE
S. pneumoniae	D38094X	GCA_900058795.1_3850_1_9_genomic	FIXK01000001.1	25F	Blood	Malawi	22131	IS5, IS630	dICE
S. pneumoniae	4	GCA_001116965.1_6593_4_2_genomic	0	4	nasopharynx	Thailand:Maela	22126	IS5, IS630	dICE
S. pneumoniae	2842STDY5753819	GCA_900017425.1_12754_4_62_genomic	0	NA	CSF	Netherlands	21993	IS5, IS630	dICE
S. pneumoniae	SP18-BS74	GCA_000170115.1_ASM17011v1_genomic	0	unknown	unknown	unknown	21269	IS5, IS630	dICE
S. pneumoniae	SMRU706	GCA_001205355.1_6730_7_10_genomic	0	33B	nasopharynx	Thailand:Maela	21245	IS5, IS630	dICE
S. pneumoniae	SMRU1340	GCA_001151865.1_6841_7_20_genomic	0	NT	nasopharynx	Thailand:Maela	20640	IS5, IS630	dICE
S. pneumoniae	SMRU2801	GCA_001115345.1_7011_5_17_genomic	0	23F	nasopharynx	Thailand:Maela	20382		dICE
S. pneumoniae	SMRU1243	GCA_001340635.1_6736_5_19_genomic	0	23F	nasopharynx	Thailand:Maela	19254		dICE
S. pneumoniae	SMRU2241	GCA_001132565.1_7038_8_33_genomic	0	6A	nasopharynx	Thailand:Maela	19226	IS5, IS630	dICE
S. pneumoniae	70585	GCA_000018965.1_ASM1896v1_genomic	0	unknown	unknown	unknown	19223		dICE
S. pneumoniae	23F	GCA_001101605.1_9803_7_28_genomic	0	unknown	unknown	unknown	19210		dICE
S. pneumoniae	23F	GCA_001115845.1_9803_8_19_genomic	0	unknown	unknown	unknown	19210		dICE
S. pneumoniae	A45	GCA_000180515.2_ASM18051v2_genomic	0	unknown	unknown	unknown	19098	IS5, IS630	dICE
S. pneumoniae	SMRU2953	GCA_001103725.1_7038_5_1_genomic	0	23F	nasopharynx	Thailand:Maela	17833		Other
S. pneumoniae	23F	GCA_001104745.1_9803_8_17_genomic	0	unknown	unknown	unknown	17833		Other
S. pneumoniae	23F	GCA_001119865.1_9803_7_3_genomic	0	unknown	unknown	unknown	17833		Other
S. pneumoniae	23F	GCA_001165505.1_9803_8_18_genomic	0	unknown	unknown	unknown	17833		Other
S. pneumoniae	SMRU193	GCA_001173045.1_6680_8_1_genomic	0	23F	nasopharynx	Thailand:Maela	17833		Other
S. pneumoniae	23F	GCA_001348255.1_9803_7_62_genomic	0	unknown	unknown	unknown	17833		Other
S. pneumoniae	SMRU2434	GCA_001171385.1_6949_2_10_genomic	0	23F	nasopharynx	Thailand:Maela	17826		Other
S. pneumoniae	GA11184	GCA_000231945.2_ASM23194v2_genomic	0	unknown	unknown	USA: Metropolitan Atlanta	17136	IS3, IS5, IS630	dICE
S. pneumoniae	SMRU685	GCA_001121305.1_6730_6_13_genomic	0	32A	nasopharynx	Thailand:Maela	14362	IS5, IS630	dICE
S. pneumoniae	SMRU1293	GCA_001143905.1_6736_7_21_genomic	0	6A	nasopharynx	Thailand:Maela	14361	IS5, IS630	dICE
S. pneumoniae	BHN418	GCA_000495375.1_BHN418_1.0_genomic	0	unknown	nasopharynx	Sweden: Stockholm	14340	IS5, IS630	dICE
S. pneumoniae	6A	GCA_001083905.1_6680_4_6_genomic	0	6A	nasopharynx	Thailand:Maela	14340	IS5, IS630	dICE
S. pneumoniae	6A	GCA_001124245.1_6259_5_18_genomic	0	6A	nasopharynx	Thailand:Maela	14340	IS5, IS630	dICE
S. pneumoniae	SMRU1444	GCA_001144785.1_6805_3_4_genomic	0	6A	nasopharynx	Thailand:Maela	14340	IS5, IS630	dICE
S. pneumoniae	SMRU1244	GCA_001199975.1_6736_5_20_genomic	0	6A	nasopharynx	Thailand:Maela	14340	IS5, IS630	dICE
S. pneumoniae	A1	GCA_001234125.1_PB_StrepPneum_A1_genomic	0	Not Known	Not Known	United Kingdom	14340	IS5, IS630	dICE
S. pneumoniae	2842STDY5753168	GCA_900025245.1_12673_6_83_genomic	0	NA	Blood	Netherlands	14340	IS5, IS630	dICE
S. pneumoniae	2690STDY5561716	GCA_900051245.1_10702_5_59_genomic	0	6	nasopharynx	United Kingdom:England	14340	IS5, IS630	dICE
S. pneumoniae	2690STDY5561845	GCA_900052215.1_10702_5_83_genomic	0	6	nasopharynx	United Kingdom:England	14340	IS5, IS630	dICE
S. pneumoniae	2690STDY5561913	GCA_900052805.1_10678_6_66_genomic	0	6	nasopharynx	United Kingdom:England	14340	IS5, IS630	dICE
S. pneumoniae	2690STDY5561674	GCA_900054275.1_10702_5_17_genomic	0	6	nasopharynx	United Kingdom:England	14340	IS5, IS630	dICE
S. pneumoniae	2690STDY5561729	GCA_900055755.1_10678_7_11_genomic	0	6	nasopharynx	United Kingdom:England	14340	IS5, IS630	dICE
S. pneumoniae	2690STDY5561803	GCA_900055825.1_10702_5_22_genomic	0	6	nasopharynx	United Kingdom:England	14340	IS5, IS630	dICE
S. pneumoniae	2690STDY5561824	GCA_900055845.1_10702_5_85_genomic	0	6	nasopharynx	United Kingdom:England	14340	IS5, IS630	dICE
S. pneumoniae	2690STDY5561916	GCA_900056455.1_10678_7_15_genomic	0	6	nasopharynx	United Kingdom:England	14340	IS5, IS630	dICE
S. pneumoniae	2690STDY5561820	GCA_900057225.1_10678_7_47_genomic	0	6	nasopharynx	United Kingdom:England	14340	IS5, IS630	dICE
S. pneumoniae	2690STDY5561689	GCA_900057965.1_10702_5_32_genomic	0	6	nasopharynx	United Kingdom:England	14340	IS5, IS630	dICE
S. pneumoniae	2690STDY5561688	GCA_900058225.1_10702_5_33_genomic	0	6	nasopharynx	United Kingdom:England	14340	IS5, IS630	dICE
S. pneumoniae	2690STDY5561694	GCA_900059385.1_10678_7_48_genomic	0	6	nasopharynx	United Kingdom:England	14340	IS5, IS630	dICE
S. pneumoniae	2690STDY5561854	GCA_900061285.1_10678_6_57_genomic	0	6	nasopharynx	United Kingdom:England	14340	IS5, IS630	dICE
S. pneumoniae	2690STDY5561685	GCA_900061875.1_10678_7_67_genomic	0	6	nasopharynx	United Kingdom:England	14340	IS5, IS630	dICE
S. pneumoniae	2690STDY5561909	GCA_900062195.1_10678_6_59_genomic	0	6	nasopharynx	United Kingdom:England	14340	IS5, IS630	dICE
S. pneumoniae	2690STDY5561722	GCA_900064285.1_10702_5_46_genomic	0	6	nasopharynx	United Kingdom:England	14340	IS5, IS630	dICE
S. pneumoniae	2690STDY5561746	GCA_900065665.1_10678_7_4_genomic	0	6	nasopharynx	United Kingdom:England	14340	IS5, IS630	dICE
S. pneumoniae	32F	GCA_001348415.1_9803_8_29_genomic	0	unknown	unknown	unknown	14338	IS5, IS630	dICE
S. pneumoniae	34	GCA_001147185.1_9803_7_44_genomic	0	unknown	unknown	unknown	14337	IS5, IS630	dICE
S. pneumoniae	34	GCA_001170805.1_9803_7_17_genomic	0	unknown	unknown	unknown	14337	IS5, IS630	dICE
S. pneumoniae	GA41301	GCA_000211915.2_ASM21191v2_genomic	0	unknown	unknown	unknown	14334	IS5, IS630	dICE
S. pneumoniae	GA05245	GCA_000251325.2_ASM25132v2_genomic	0	unknown	blood	USA: Metropolitan Atlanta	14334	IS5, IS630	dICE
S. pneumoniae	GA17227	GCA_000232705.2_ASM23270v2_genomic	0	unknown	unknown	USA: Metropolitan Atlanta	14331	IS5, IS630	dICE
S. pneumoniae	SMRU2871	GCA_001157505.1_7004_5_15_genomic	0	NT	nasopharynx	Thailand:Maela	14268		dICE
S. pneumoniae	SMRU3083	GCA_001114045.1_7054_6_11_genomic	0	16F	nasopharynx	Thailand:Maela	13881		dICE
S. pneumoniae	SMRU1081	GCA_001339495.1_6731_5_1_genomic	0	6B	nasopharynx	Thailand:Maela	13091		dICE
S. pneumoniae	2842STDY5644518	GCA_900016895.1_11860_8_1_genomic	0	NA	CSF	Netherlands	12772	IS5, IS630	dICE
S. pneumoniae	2842STDY5753121	GCA_900030045.1_12673_6_36_genomic	0	NA	CSF	Netherlands	12731	IS5, IS630	dICE
S. pneumoniae	2842STDY5753184	GCA_900027235.1_12673_7_3_genomic	0	NA	Blood	Netherlands	12557	IS5, IS630	dICE
S. pneumoniae	2842STDY5644640	GCA_900018415.1_11861_5_30_genomic	0	NA	CSF	Netherlands	12491	IS5, IS630	dICE
S. pneumoniae	SPN021198	GCA_000180535.1_ASM18053v1_genomic	0	unknown	unknown	unknown	12488	IS5, IS630	dICE
S. pneumoniae	OXC141	GCA_000210955.1_ASM21095v1_genomic	0	unknown	unknown	unknown	12488	IS5, IS630	dICE
S. pneumoniae	SNP034156	GCA_000210995.1_ASM21099v1_genomic	0	unknown	unknown	unknown	12488	IS5, IS630	dICE
S. pneumoniae	SNP034183	GCA_000211015.1_ASM21101v1_genomic	0	unknown	unknown	unknown	12488	IS5, IS630	dICE
S. pneumoniae	SNP994038	GCA_000211035.2_ASM21103v2_genomic	0	unknown	unknown	unknown	12488	IS5, IS630	dICE
S. pneumoniae	SNP994039	GCA_000211055.2_ASM21105v2_genomic	0	unknown	unknown	unknown	12488	IS5, IS630	dICE
S. pneumoniae	GA07228	GCA_000233265.2_ASM23326v2_genomic	0	unknown	unknown	USA: Metropolitan Atlanta	12488	IS5, IS630	dICE
S. pneumoniae	GA47597	GCA_000251865.2_ASM25186v2_genomic	0	unknown	blood	USA: Metropolitan Atlanta	12488	IS5, IS630	dICE
S. pneumoniae	2842STDY5753223	GCA_900026115.1_12673_7_42_genomic	0	NA	Blood	Netherlands	12488	IS5, IS630	dICE
S. pneumoniae	2842STDY5644157	GCA_900042875.1_11893_1_26_genomic	0	NA	CSF	Netherlands	12488	IS5, IS630	dICE
S. pneumoniae	2245STDY5609078	GCA_900055965.1_11679_1_39_genomic	0	3	BLOOD	USA	12488	IS5, IS630	dICE
S. pneumoniae	2245STDY5982731	GCA_900057175.1_14673_4_12_genomic	0	3	BLOOD	USA	12488	IS5, IS630	dICE
S. pneumoniae	GA19690	GCA_000233305.2_ASM23330v2_genomic	0	unknown	unknown	USA: Metropolitan Atlanta	12487	IS5, IS630	dICE
S. pneumoniae	2842STDY5753752	GCA_900031365.1_12754_3_91_genomic	0	NA	Blood	Netherlands	12458	IS5, IS630	dICE
S. pneumoniae	439-1	GCA_000468435.1_CGSSp439-1_genomic	0	unknown	nasopharynx	Portugal	11625	IS5, IS630	dICE
S. pneumoniae	SP195	GCA_000171655.1_ASM17165v1_genomic	0	unknown	unknown	unknown	11624	IS5, IS630	dICE
S. pneumoniae	GA49542	GCA_000251965.2_ASM25196v2_genomic	0	unknown	blood	USA: Metropolitan Atlanta	11624	IS5, IS630	dICE
S. pneumoniae	GA56113	GCA_000279755.1_ASM27975v1_genomic	0	unknown	blood	USA: Metropolitan Atlanta	11624	IS5, IS630	dICE
S. pneumoniae	GA19998	GCA_000279835.1_ASM27983v1_genomic	0	unknown	blood	USA: Metropolitan Atlanta	11624	IS5, IS630	dICE
S. pneumoniae	GL3021	GCA_001142845.2_7622_3_81_genomic	0	19A	nasopharynx	USA:Massachesetts	11624	IS5, IS630	dICE
S. pneumoniae	2842STDY5644602	GCA_900036515.1_11860_8_88_genomic	0	NA	CSF	Netherlands	11624	IS5, IS630	dICE
S. pneumoniae	2842STDY5753320	GCA_900043055.1_12718_4_43_genomic	0	NA	Blood	Netherlands	11624	IS5, IS630	dICE
S. pneumoniae	GA54644	GCA_000233105.2_ASM23310v2_genomic	0	unknown	unknown	USA: Metropolitan Atlanta	11623	IS5, IS630	dICE
S. pneumoniae	GA43257	GCA_000251705.2_ASM25170v2_genomic	0	unknown	blood	USA: Metropolitan Atlanta	11623	IS5, IS630	dICE
S. pneumoniae	422264	GCA_001087145.2_7553_6_8_genomic	0	9A	nasopharynx	USA:Massachesetts	11623	IS5, IS630	dICE
S. pneumoniae	R34-3215	GCA_001090345.2_6999_2_9_genomic	0	19A	nasopharynx	USA:Massachesetts	11623	IS5, IS630	dICE
S. pneumoniae	R34-3093	GCA_001144965.2_7001_1_16_genomic	0	19A	nasopharynx	USA:Massachesetts	11623	IS5, IS630	dICE
S. pneumoniae	R34-3045	GCA_001161305.2_6925_1_63_genomic	0	9V	nasopharynx	USA:Massachesetts	11623	IS5, IS630	dICE
S. pneumoniae	234323	GCA_001300255.2_6999_6_2_genomic	0	9A	nasopharynx	USA:Massachesetts	11623	IS5, IS630	dICE
S. pneumoniae	BR1085	GCA_001301275.2_7622_2_29_genomic	0	11A	nasopharynx	USA:Massachesetts	11623	IS5, IS630	dICE
S. pneumoniae	GA17570	GCA_000211895.2_ASM21189v2_genomic	0	unknown	unknown	unknown	11621	IS5, IS630	dICE
S. pneumoniae	2842STDY5644630	GCA_900016915.1_11861_5_20_genomic	0	NA	CSF	Netherlands	11606	IS5, IS630	dICE
S. pneumoniae	2842STDY5753196	GCA_900034085.1_12673_7_15_genomic	0	NA	Blood	Netherlands	11606	IS5, IS630	dICE
S. pneumoniae	BHN607	GCA_001160305.1_5159_5_6_genomic	0	3	CSF	Czech Republic	10596	IS630	dICE
S. pneumoniae	34	GCA_001334815.1_6631_4_17_genomic	0	34	nasopharynx	Thailand:Maela	10552		Other
S. pneumoniae	5	GCA_001102965.1_9803_8_71_genomic	0	unknown	unknown	unknown	10510		Other
S. pneumoniae	SMRU1832	GCA_001153305.1_6871_2_8_genomic	0	23F	nasopharynx	Thailand:Maela	10498		Other
S. pneumoniae	SMRU639	GCA_001404215.1_6730_4_15_genomic	0	NT	nasopharynx	Thailand:Maela	10480		Other
S. pneumoniae	SMRU1210	GCA_001342655.1_6736_4_10_genomic	0	32F	nasopharynx	Thailand:Maela	10268	IS5, IS630	dICE
S. pneumoniae	SMRU2418	GCA_001346215.1_6949_1_18_genomic	0	9V	nasopharynx	Thailand:Maela	9748	IS630	dICE
S. pneumoniae	GA17301	GCA_000279575.1_ASM27957v1_genomic	0	unknown	blood	USA: Metropolitan Atlanta	9632	IS630	dICE
S. pneumoniae	ND6017	GCA_001165725.2_7622_5_75_genomic	0	19A	nasopharynx	USA:Massachesetts	9632	IS630	dICE
S. pneumoniae	CDC1087-00	GCA_000171595.1_ASM17159v1_genomic	0	unknown	unknown	unknown	9476	IS1380, IS5, IS630	dICE
S. pneumoniae	NP141	GCA_000252265.2_ASM25226v2_genomic	0	unknown	nasopharynx	USA: Georgia	9476	IS1380, IS5, IS630	dICE
S. pneumoniae	GA40028	GCA_000251625.2_ASM25162v2_genomic	0	unknown	blood	USA: Metropolitan Atlanta	9475	IS1380, IS5, IS630	dICE
S. pneumoniae	48	GCA_001152905.1_6259_6_5_genomic	0	48	nasopharynx	Thailand:Maela	8528	IS5, IS630	dICE
S. pneumoniae	SMRU2959	GCA_001098205.1_7038_5_7_genomic	0	4	nasopharynx	Thailand:Maela	8400	IS630	dICE
S. pneumoniae	2070108	GCA_000278805.1_ASM27880v1_genomic	0	unknown	cerebrospinal fluid	Netherlands	7766	IS5, IS630	dICE
S. pneumoniae	SMRU2261	GCA_001167445.1_6983_3_53_genomic	0	6A	nasopharynx	Thailand:Maela	7229	IS630	dICE
S. pneumoniae	SMRU933	GCA_001094165.1_6680_5_21_genomic	0	6A	nasopharynx	Thailand:Maela	5628	IS5, IS630	dICE
S. pneumoniae	6A	GCA_001105405.1_6259_7_4_genomic	0	6A	nasopharynx	Thailand:Maela	5628	IS5, IS630	dICE
S. pneumoniae	SMRU2235	GCA_001148785.1_7038_8_27_genomic	0	6A	nasopharynx	Thailand:Maela	5628	IS5, IS630	dICE
S. pneumoniae	SMRU1063	GCA_001163045.1_6731_4_7_genomic	0	6A	nasopharynx	Thailand:Maela	5628	IS5, IS630	dICE
S. pneumoniae	48	GCA_001169685.1_6259_5_17_genomic	0	48	nasopharynx	Thailand:Maela	5625	IS5, IS630	dICE
S. pyogenes	1E1	GCA_000772245.1_ASM77224v1_genomic	CP007241.1	unknown	Hospital	France:Brittany	36606		dICE-Tn916			+		tet(M)
S. pyogenes	STAB901	GCA_000732385.1_ASM73238v1_genomic	CP007024.1	unknown	unknown	unknown	36601		dICE-Tn916			+		tet(M)
S. pyogenes	HKU QMH11M0907901	GCA_000275625.1_ASM27562v1_genomic	AFRY01000001.1	unknown	blood from scarlet fever outbreak	China: Hong Kong	16857		dICE
S. pyogenes	ABC020017280	GCA_000628685.1_Stre_pyog_ABC020017280_V1_genomic	JJKW01000001.1	unknown	unknown	USA	16857		dICE
S. pyogenes	ABC020032183	GCA_000629885.1_Stre_pyog_ABC020032183_V1_genomic	KK213352.1	unknown	unknown	USA	16857		dICE
S. pyogenes	ABC020015277	GCA_000630045.1_Stre_pyog_ABC020015277_V1_genomic	KK213384.1	unknown	unknown	USA	16857		dICE
S. pyogenes	ABC020010041	GCA_000630105.1_Stre_pyog_ABC020010041_V1_genomic	KK213396.1	unknown	unknown	USA	16857		dICE
S. pyogenes	ABC020009156	GCA_000630125.1_Stre_pyog_ABC020009156_V1_genomic	0	unknown	unknown	USA	16857		dICE
S. pyogenes	ABC020007794	GCA_000630145.1_Stre_pyog_ABC020007794_V1_genomic	KK213406.1	unknown	unknown	USA	16857		dICE
S. pyogenes	ABC020006309	GCA_000630165.1_Stre_pyog_ABC020006309_V1_genomic	0	unknown	unknown	USA	16857		dICE
S. pyogenes	ABC020005405	GCA_000630205.1_Stre_pyog_ABC020005405_V1_genomic	KK213420.1	unknown	unknown	USA	16857		dICE
S. pyogenes	ABC020054871	GCA_000630305.1_Stre_pyog_ABC020054871_V1_genomic	0	unknown	unknown	USA	16857		dICE
S. pyogenes	ABC020050731	GCA_000630385.1_Stre_pyog_ABC020050731_V1_genomic	KK213461.1	unknown	unknown	USA	16857		dICE
S. pyogenes	ABC020047993	GCA_000630465.1_Stre_pyog_ABC020047993_V1_genomic	0	unknown	unknown	USA	16857		dICE
S. pyogenes	ABC020039391	GCA_000630585.1_Stre_pyog_ABC020039391_V1_genomic	KK213515.1	unknown	unknown	USA	16857		dICE
S. pyogenes	ABC020033799	GCA_000630625.1_Stre_pyog_ABC020033799_V1_genomic	KK213524.1	unknown	unknown	USA	16857		dICE
S. pyogenes	ABC020033193	GCA_000630645.1_Stre_pyog_ABC020033193_V1_genomic	KK213528.1	unknown	unknown	USA	16857		dICE
S. pyogenes	ABC020032523	GCA_000630665.1_Stre_pyog_ABC020032523_V1_genomic	0	unknown	unknown	USA	16857		dICE
S. pyogenes	ABC020035446	GCA_000631485.1_Stre_pyog_ABC020035446_V1_genomic	KK213763.1	unknown	unknown	USA	16857		dICE
S. pyogenes	ABC020033919	GCA_000631505.1_Stre_pyog_ABC020033919_V1_genomic	KK213767.1	unknown	unknown	USA	16857		dICE
S. pyogenes	ABC020032186	GCA_000631525.1_Stre_pyog_ABC020032186_V1_genomic	KK213772.1	unknown	unknown	USA	16857		dICE
S. pyogenes	ABC020062601	GCA_000631585.1_Stre_pyog_ABC020062601_V1_genomic	KK213790.1	unknown	unknown	USA	16857		dICE
S. pyogenes	ABC020046158	GCA_000631725.1_Stre_pyog_ABC020046158_V1_genomic	KK213822.1	unknown	unknown	USA	16857		dICE
S. pyogenes	ABC020053060	GCA_000631785.1_Stre_pyog_ABC020053060_V1_genomic	KK213842.1	unknown	unknown	USA	16857		dICE
S. pyogenes	ABC020040643	GCA_000631805.1_Stre_pyog_ABC020040643_V1_genomic	0	unknown	unknown	USA	16857		dICE
S. pyogenes	ABC020060777	GCA_000631845.1_Stre_pyog_ABC020060777_V1_genomic	KK213858.1	unknown	unknown	USA	16857		dICE
S. pyogenes	ABC020047506	GCA_000631925.1_Stre_pyog_ABC020047506_V1_genomic	KK213883.1	unknown	unknown	USA	16857		dICE
S. pyogenes	ABC020047086	GCA_000631945.1_Stre_pyog_ABC020047086_V1_genomic	0	unknown	unknown	USA	16857		dICE
S. pyogenes	ABC020046230	GCA_000631965.1_Stre_pyog_ABC020046230_V1_genomic	0	unknown	unknown	USA	16857		dICE
S. pyogenes	ABC020052211	GCA_000628005.1_Stre_pyog_ABC020052211_V1_genomic	0	unknown	unknown	USA	16844		dICE
S. pyogenes	ABC020048184	GCA_000629745.1_Stre_pyog_ABC020048184_V1_genomic	KK213318.1	unknown	unknown	USA	16844		dICE
S. pyogenes	ABC020031898	GCA_000629905.1_Stre_pyog_ABC020031898_V1_genomic	KK213356.1	unknown	unknown	USA	16844		dICE
S. pyogenes	ABC020048543	GCA_000630425.1_Stre_pyog_ABC020048543_V1_genomic	KK213468.1	unknown	unknown	USA	16844		dICE
S. pyogenes	ABC020029706	GCA_000631565.1_Stre_pyog_ABC020029706_V1_genomic	0	unknown	unknown	USA	16844		dICE
S. pyogenes	ABC020048262	GCA_000631665.1_Stre_pyog_ABC020048262_V1_genomic	KK213809.1	unknown	unknown	USA	16844		dICE
S. pyogenes	ABC020056894	GCA_000631865.1_Stre_pyog_ABC020056894_V1_genomic	0	unknown	unknown	USA	16844		dICE
S. pyogenes	GA40634	GCA_000444015.1_SpyogGA40634v01_genomic	AURU01000042.1	unknown	unknown	unknown	15969		dICE
S. pyogenes	MEW427	GCA_001535505.1_ASM153550v1_genomic	0	unknown	throat	USA: Ann Arbor, MI	15968		dICE
S. pyogenes	MGAS10750	GCA_000013545.1_ASM1354v1_genomic	CP000262.1	unknown	unknown	unknown	15968		dICE	10750-RD.1						Beres SB, Musser JM. 2007. Contribution of exogenous genetic elements to the group A S. metagenome. PLoS One 2:e800.
S. pyogenes	GA03747	GCA_000499145.1_SpyogGA03747v1.0_genomic	AWUB01000004.1	unknown	unknown	unknown	15957		dICE
S. pyogenes	GA40056	GCA_000483565.1_SpyogGA40056v1.0_genomic	0	unknown	unknown	unknown	15935		dICE
S. pyogenes	NGAS743	GCA_001019635.1_ASM101963v1_genomic	CP007560.1	unknown	human	unknown	15934		dICE
S. pyogenes	SP3-LAU	GCA_000648795.1_Draft_SP3-LAU_Genome_genomic	0	unknown	throat swab	Lebanon: Byblos	15922		dICE
S. pyogenes	SP6-LAU	GCA_000648855.1_Draft_SP6-LAU_Genome_genomic	0	unknown	throat	Lebanon: Byblos	15922		dICE
S. pyogenes	H293	GCA_001039695.2_emm89-1_genomic	0	unknown	unknown	unknown	15922		dICE
S. pyogenes	GA41046	GCA_000468875.1_SpyogGA41046v1.0_genomic	0	unknown	unknown	unknown	15921		dICE
S. pyogenes	GA40884	GCA_000499245.1_SpyogGA40884v1.0_genomic	0	unknown	unknown	unknown	15921		dICE
S. pyogenes	MGAS10270	GCA_000013505.1_ASM1350v1_genomic	CP000260.1	unknown	unknown	unknown	15921		dICE	10270-RD.1						Beres SB, Richter EW, Nagiec MJ, Sumby P, Porcella SF, DeLeo FR, Musser JM. 2006. Molecular genetic anatomy of inter- and intraserotype variation in the human bacterial pathogen group A S.. Proc Natl Acad Sci U S A 103:7059-7064.
S. pyogenes	NGAS596	GCA_001019675.1_ASM101967v1_genomic	CP007561.1	unknown	human	unknown	15917		dICE
S. pyogenes	UTMEM-1	GCA_000454105.1_SpyogUTMEM-1v1.0_genomic	0	unknown	unknown	unknown	15889		dICE
S. pyogenes	MGAS6180	GCA_000012165.1_ASM1216v1_genomic	0	unknown	unknown	unknown	15888		dICE
S. pyogenes	HLJGAS12011	GCA_000290595.1_ASM29059v1_genomic	0	unknown	a patient with scarlatina	China: Heilongjiang	15888		dICE
S. pyogenes	SP1-LAU	GCA_000498895.2_SP1-LAU_genomic	AYPA01000002.1	unknown	throat	Lebanon: Byblos	15888		dICE
S. pyogenes	ABC020026946	GCA_000629925.1_Stre_pyog_ABC020026946_V1_genomic	KK213364.1	unknown	unknown	USA	15888		dICE
S. pyogenes	ABC020037542	GCA_000631465.1_Stre_pyog_ABC020037542_V1_genomic	0	unknown	unknown	USA	15888		dICE
S. pyogenes	SP4-LAU	GCA_000648815.1_Draft_SP4-LAU_Genome_genomic	0	unknown	throat swab	Lebanon: Byblos	15888		dICE
S. pyogenes	HKU360	GCA_000772185.1_ASM77218v1_genomic	0	unknown	unknown	unknown	15888		dICE
S. pyogenes	M28PF1	GCA_001020185.1_ASM102018v1_genomic	CP011535.1	unknown	vaginal swab	France: Alencon	15888		dICE
S. pyogenes	STAB10015	GCA_001023495.1_ASM102349v1_genomic	0	unknown	unknown	unknown	15888		dICE
S. pyogenes	MEW123	GCA_001535565.1_ASM153556v1_genomic	CP014139.1	unknown	throat	USA: St. Louis, MO	15888		dICE
S. pyogenes	MGAS2096	GCA_000013525.1_ASM1352v1_genomic	CP000261.1	unknown	unknown	unknown	15888		dICE	2096-RD.1						Beres SB, Musser JM. 2007. Contribution of exogenous genetic elements to the group A S. metagenome. PLoS One 2:e800.
S. pyogenes	ABC020048606	GCA_000628505.1_Stre_pyog_ABC020048606_V1_genomic	0	unknown	unknown	USA	15887		dICE
S. pyogenes	ABC020054973	GCA_000629645.1_Stre_pyog_ABC020054973_V1_genomic	0	unknown	unknown	USA	15887		dICE
S. pyogenes	ABC020035427	GCA_000629865.1_Stre_pyog_ABC020035427_V1_genomic	0	unknown	unknown	USA	15887		dICE
S. pyogenes	ABC020016937	GCA_000629965.1_Stre_pyog_ABC020016937_V1_genomic	0	unknown	unknown	USA	15887		dICE
S. pyogenes	ABC020015285	GCA_000630025.1_Stre_pyog_ABC020015285_V1_genomic	KK213378.1	unknown	unknown	USA	15887		dICE
S. pyogenes	ABC020014690	GCA_000630065.1_Stre_pyog_ABC020014690_V1_genomic	0	unknown	unknown	USA	15887		dICE
S. pyogenes	ABC020058759	GCA_000630245.1_Stre_pyog_ABC020058759_V1_genomic	0	unknown	unknown	USA	15887		dICE
S. pyogenes	ABC020052216	GCA_000630345.1_Stre_pyog_ABC020052216_V1_genomic	KK213451.1	unknown	unknown	USA	15887		dICE
S. pyogenes	ABC020052203	GCA_000630365.1_Stre_pyog_ABC020052203_V1_genomic	0	unknown	unknown	USA	15887		dICE
S. pyogenes	ABC020046264	GCA_000630505.1_Stre_pyog_ABC020046264_V1_genomic	0	unknown	unknown	USA	15887		dICE
S. pyogenes	ABC020031290	GCA_000630705.1_Stre_pyog_ABC020031290_V1_genomic	0	unknown	unknown	USA	15887		dICE
S. pyogenes	ABC020029793	GCA_000630745.1_Stre_pyog_ABC020029793_V1_genomic	0	unknown	unknown	USA	15887		dICE
S. pyogenes	ABC020014529	GCA_000630885.1_Stre_pyog_ABC020014529_V1_genomic	0	unknown	unknown	USA	15887		dICE
S. pyogenes	ABC020013952	GCA_000630905.1_Stre_pyog_ABC020013952_V1_genomic	0	unknown	unknown	USA	15887		dICE
S. pyogenes	ABC020039031	GCA_000631445.1_Stre_pyog_ABC020039031_V1_genomic	0	unknown	unknown	USA	15887		dICE
S. pyogenes	ABC020033233	GCA_000631545.1_Stre_pyog_ABC020033233_V1_genomic	KK213781.1	unknown	unknown	USA	15887		dICE
S. pyogenes	ABC020060220	GCA_000631625.1_Stre_pyog_ABC020060220_V1_genomic	KK213801.1	unknown	unknown	USA	15887		dICE
S. pyogenes	ABC020056794	GCA_000631645.1_Stre_pyog_ABC020056794_V1_genomic	0	unknown	unknown	USA	15887		dICE
S. pyogenes	ABC020046534	GCA_000631685.1_Stre_pyog_ABC020046534_V1_genomic	KK213813.1	unknown	unknown	USA	15887		dICE
S. pyogenes	ABC020046559	GCA_000631705.1_Stre_pyog_ABC020046559_V1_genomic	KK213819.1	unknown	unknown	USA	15887		dICE
S. pyogenes	ABC020064181	GCA_000631745.1_Stre_pyog_ABC020064181_V1_genomic	KK213830.1	unknown	unknown	USA	15887		dICE
S. pyogenes	ABC020054184	GCA_000631765.1_Stre_pyog_ABC020054184_V1_genomic	0	unknown	unknown	USA	15887		dICE
S. pyogenes	ABC020038544	GCA_000631825.1_Stre_pyog_ABC020038544_V1_genomic	0	unknown	unknown	USA	15887		dICE
S. pyogenes	ABC020056884	GCA_000631885.1_Stre_pyog_ABC020056884_V1_genomic	KK213871.1	unknown	unknown	USA	15887		dICE
S. pyogenes	ABC020047635	GCA_000631905.1_Stre_pyog_ABC020047635_V1_genomic	0	unknown	unknown	USA	15887		dICE
S. pyogenes	MGAS9429	GCA_000013485.1_ASM1348v1_genomic	0	unknown	unknown	unknown	15886		dICE
S. pyogenes	NGAS322	GCA_001267805.1_ASM126780v1_genomic	0	unknown	unknown	unknown	15872		dICE
S. pyogenes	ABC020062474	GCA_000631605.1_Stre_pyog_ABC020062474_V1_genomic	0	unknown	unknown	USA	15566		dICE
S. pyogenes	GA16797	GCA_000499165.1_SpyogGA16797v1.0_genomic	0	unknown	unknown	unknown	11481		dICE
S. pyogenes	ATCC 10782	GCA_000146715.1_ASM14671v1_genomic	GL397225.1	unknown	unknown	unknown	10616		dICE
S. pyogenes	MTB313	GCA_001547815.1_ASM154781v1_genomic	0	unknown	unknown	unknown	10577		dICE
S. pyogenes	SF370	GCA_000006785.2_ASM678v2_genomic	0	unknown	unknown	unknown	10575		dICE
S. pyogenes	MGAS5005	GCA_000011765.2_ASM1176v2_genomic	CP000017.2	unknown	unknown	unknown	10575		dICE
S. pyogenes	A20	GCA_000307535.1_ASM30753v1_genomic	CP003901.1	unknown	unknown	unknown	10575		dICE
S. pyogenes	M1 476	GCA_000349925.2_ASM34992v2_genomic	AP012491.2	unknown	unknown	unknown	10575		dICE
S. pyogenes	DSM 20565	GCA_000421785.1_ASM42178v1_genomic	0	unknown	unknown	unknown	10575		dICE
S. pyogenes	ABC020047955	GCA_000628025.1_Stre_pyog_ABC020047955_V1_genomic	0	unknown	unknown	USA	10575		dICE
S. pyogenes	ABC020048503	GCA_000628045.1_Stre_pyog_ABC020048503_V1_genomic	JJJQ01000001.1	unknown	unknown	USA	10575		dICE
S. pyogenes	ABC020049545	GCA_000628065.1_Stre_pyog_ABC020049545_V1_genomic	JJJR01000001.1	unknown	unknown	USA	10575		dICE
S. pyogenes	ABC020052309	GCA_000628085.1_Stre_pyog_ABC020052309_V1_genomic	JJJS01000001.1	unknown	unknown	USA	10575		dICE
S. pyogenes	ABC020052313	GCA_000628105.1_Stre_pyog_ABC020052313_V1_genomic	JJJT01000001.1	unknown	unknown	USA	10575		dICE
S. pyogenes	ABC020052980	GCA_000628125.1_Stre_pyog_ABC020052980_V1_genomic	JJJU01000001.1	unknown	unknown	USA	10575		dICE
S. pyogenes	ABC020056765	GCA_000628145.1_Stre_pyog_ABC020056765_V1_genomic	0	unknown	unknown	USA	10575		dICE
S. pyogenes	ABC020057442	GCA_000628165.1_Stre_pyog_ABC020057442_V1_genomic	JJJW01000001.1	unknown	unknown	USA	10575		dICE
S. pyogenes	ABC020047977	GCA_000628185.1_Stre_pyog_ABC020047977_V1_genomic	0	unknown	unknown	USA	10575		dICE
S. pyogenes	ABC020048387	GCA_000628205.1_Stre_pyog_ABC020048387_V1_genomic	0	unknown	unknown	USA	10575		dICE
S. pyogenes	ABC020052898	GCA_000628225.1_Stre_pyog_ABC020052898_V1_genomic	JJJZ01000001.1	unknown	unknown	USA	10575		dICE
S. pyogenes	ABC020053250	GCA_000628245.1_Stre_pyog_ABC020053250_V1_genomic	0	unknown	unknown	USA	10575		dICE
S. pyogenes	ABC020056068	GCA_000628265.1_Stre_pyog_ABC020056068_V1_genomic	JJKB01000001.1	unknown	unknown	USA	10575		dICE
S. pyogenes	ABC020059502	GCA_000628285.1_Stre_pyog_ABC020059502_V1_genomic	JJKC01000001.1	unknown	unknown	USA	10575		dICE
S. pyogenes	ABC020061424	GCA_000628305.1_Stre_pyog_ABC020061424_V1_genomic	JJKD01000001.1	unknown	unknown	USA	10575		dICE
S. pyogenes	ABC020005716	GCA_000628325.1_Stre_pyog_ABC020005716_V1_genomic	JJKE01000001.1	unknown	unknown	USA	10575		dICE
S. pyogenes	ABC020006345	GCA_000628365.1_Stre_pyog_ABC020006345_V1_genomic	0	unknown	unknown	USA	10575		dICE
S. pyogenes	ABC020006715	GCA_000628385.1_Stre_pyog_ABC020006715_V1_genomic	0	unknown	unknown	USA	10575		dICE
S. pyogenes	ABC020014764	GCA_000628405.1_Stre_pyog_ABC020014764_V1_genomic	0	unknown	unknown	USA	10575		dICE
S. pyogenes	ABC020030020	GCA_000628425.1_Stre_pyog_ABC020030020_V1_genomic	0	unknown	unknown	USA	10575		dICE
S. pyogenes	ABC020032057	GCA_000628445.1_Stre_pyog_ABC020032057_V1_genomic	0	unknown	unknown	USA	10575		dICE
S. pyogenes	ABC020032535	GCA_000628465.1_Stre_pyog_ABC020032535_V1_genomic	JJKL01000001.1	unknown	unknown	USA	10575		dICE
S. pyogenes	ABC020038545	GCA_000628485.1_Stre_pyog_ABC020038545_V1_genomic	0	unknown	unknown	USA	10575		dICE
S. pyogenes	ABC020052218	GCA_000628545.1_Stre_pyog_ABC020052218_V1_genomic	JJKP01000001.1	unknown	unknown	USA	10575		dICE
S. pyogenes	ABC020052375	GCA_000628565.1_Stre_pyog_ABC020052375_V1_genomic	JJKQ01000001.1	unknown	unknown	USA	10575		dICE
S. pyogenes	ABC020052553	GCA_000628585.1_Stre_pyog_ABC020052553_V1_genomic	JJKR01000001.1	unknown	unknown	USA	10575		dICE
S. pyogenes	ABC020052877	GCA_000628605.1_Stre_pyog_ABC020052877_V1_genomic	0	unknown	unknown	USA	10575		dICE
S. pyogenes	ABC020056181	GCA_000628625.1_Stre_pyog_ABC020056181_V1_genomic	JJKT01000001.1	unknown	unknown	USA	10575		dICE
S. pyogenes	ABC020056883	GCA_000628645.1_Stre_pyog_ABC020056883_V1_genomic	0	unknown	unknown	USA	10575		dICE
S. pyogenes	ABC020013256	GCA_000628665.1_Stre_pyog_ABC020013256_V1_genomic	JJKV01000001.1	unknown	unknown	USA	10575		dICE
S. pyogenes	ABC020017774	GCA_000628705.1_Stre_pyog_ABC020017774_V1_genomic	0	unknown	unknown	USA	10575		dICE
S. pyogenes	ABC020021452	GCA_000628725.1_Stre_pyog_ABC020021452_V1_genomic	JJKY01000001.1	unknown	unknown	USA	10575		dICE
S. pyogenes	ABC020041397	GCA_000628745.1_Stre_pyog_ABC020041397_V1_genomic	0	unknown	unknown	USA	10575		dICE
S. pyogenes	ABC020046688	GCA_000628785.1_Stre_pyog_ABC020046688_V1_genomic	0	unknown	unknown	USA	10575		dICE
S. pyogenes	ABC020046986	GCA_000628805.1_Stre_pyog_ABC020046986_V1_genomic	0	unknown	unknown	USA	10575		dICE
S. pyogenes	ABC020050193	GCA_000628845.1_Stre_pyog_ABC020050193_V1_genomic	JJLE01000001.1	unknown	unknown	USA	10575		dICE
S. pyogenes	ABC020052543	GCA_000629685.1_Stre_pyog_ABC020052543_V1_genomic	0	unknown	unknown	USA	10575		dICE
S. pyogenes	ABC020052291	GCA_000629705.1_Stre_pyog_ABC020052291_V1_genomic	KK213309.1	unknown	unknown	USA	10575		dICE
S. pyogenes	ABC020047925	GCA_000629785.1_Stre_pyog_ABC020047925_V1_genomic	KK213332.1	unknown	unknown	USA	10575		dICE
S. pyogenes	ABC020015294	GCA_000629985.1_Stre_pyog_ABC020015294_V1_genomic	KK213374.1	unknown	unknown	USA	10575		dICE
S. pyogenes	ABC020056885	GCA_000630265.1_Stre_pyog_ABC020056885_V1_genomic	0	unknown	unknown	USA	10575		dICE
S. pyogenes	ABC020049250	GCA_000630405.1_Stre_pyog_ABC020049250_V1_genomic	KK213466.1	unknown	unknown	USA	10575		dICE
S. pyogenes	ABC020046470	GCA_000630485.1_Stre_pyog_ABC020046470_V1_genomic	KK213488.1	unknown	unknown	USA	10575		dICE
S. pyogenes	ABC020044173	GCA_000630565.1_Stre_pyog_ABC020044173_V1_genomic	KK213511.1	unknown	unknown	USA	10575		dICE
S. pyogenes	ABC020029711	GCA_000630765.1_Stre_pyog_ABC020029711_V1_genomic	KK213558.1	unknown	unknown	USA	10575		dICE
S. pyogenes	ABC020005887	GCA_000630945.1_Stre_pyog_ABC020005887_V1_genomic	0	unknown	unknown	USA	10575		dICE
S. pyogenes	ABC020057288	GCA_000631385.1_Stre_pyog_ABC020057288_V1_genomic	KK213743.1	unknown	unknown	USA	10575		dICE
S. pyogenes	ABC020051161	GCA_000631405.1_Stre_pyog_ABC020051161_V1_genomic	0	unknown	unknown	USA	10575		dICE
S. pyogenes	ABC020056020	GCA_000631425.1_Stre_pyog_ABC020056020_V1_genomic	0	unknown	unknown	USA	10575		dICE
S. pyogenes	SP5-LAU	GCA_000648835.2_Draft_SP5-LAU_Genome_genomic	AWPC01000001.1	unknown	pus	Lebanon: Byblos	10575		dICE
S. pyogenes	Lacen1	GCA_000685485.1_SP1_contigs.fa_genomic	JHFA01000035.1	unknown	blood	Brazil: Brasilia	10575		dICE
S. pyogenes	Lacen2	GCA_000685505.1_SP2_contigs.fa_genomic	JHTP01000050.1	unknown	blood	Brazil: Brasilia	10575		dICE
S. pyogenes	Lacen4	GCA_000685545.1_SP4_contigs.fa_genomic	0	unknown	blood	Brazil: Brasilia	10575		dICE
S. pyogenes	Lacen3	GCA_000685565.1_SP3_contigs.fa_genomic	JHTQ01000009.1	unknown	blood	Brazil: Brasilia	10575		dICE
S. pyogenes	AP1	GCA_000993765.1_ASM99376v1_genomic	0	unknown	blood	Czech Republic:Prague	10575		dICE
S. pyogenes	5448	GCA_001021955.1_ASM102195v1_genomic	CP008776.1	unknown	unknown	Canada:Ontario	10575		dICE
S. pyogenes	HKU488	GCA_001051095.1_ASM105109v1_genomic	0	unknown	unknown	Hong Kong	10575		dICE
S. pyogenes	MTB314	GCA_001547835.1_ASM154783v1_genomic	0	unknown	unknown	unknown	10575		dICE
S. pyogenes	FDAARGOS_149	GCA_001559175.1_ASM155917v1_genomic	CP014027.1	unknown	Peripheral blood	USA:DC	10575		dICE
S. pyogenes	SP10-LAU	GCA_000648895.1_Draft_SP10-LAU_Genome_genomic	AWPG01000001.1	unknown	throat	Lebanon: Byblos	10278		dICE

## Sheet: Table S4B
Talbe S4B Identification of MGEs at rum Locus of S. agalactiae, S. pneumoniae, and S. pyogene.
organism	strain	assembly	acc.no	serovar	isolation_source	country	inter_length	IS family	MGEs group	Alias	VirB4	Int_ Tn916	TndX_Tn5397	AR profiles	other feathers	reference
S. agalactiae	BG-NI-007	GCA_001348975.1_6630_6_5_genomic	CHYW01000001.1	Ib	not known	Bulgaria	139229	IS3	ICESsyTYPE2+ICESa2603		Clade Ⅱ+Clade e Ⅲ			tet(O)	Lactose utilization cluster
S. agalactiae	GBS ST-1	GCA_001448985.1_ASM144898v1_genomic	CP013202.1	V	gumline	USA: Salinas, California	100202	IS3	Tn916+Φm46.1			+		erm(TR), tet(M)		Harden LK, Morales KM, Hughey JR. 2016. Complete Genome Sequence of Nonhemolytic S. agalactiae Serotype V Strain 1, Isolated from the Buccal Cavity of a Canine. Genome Announc 4.
S. agalactiae	GBS2-NM	GCA_000831125.1_ASM83112v1_genomic	CP007571.1	II	unknown	unknown	95085		VanG+ICE-r	VanG+ICE-r	Clade Ⅱ			vanG operon		Srinivasan V, Metcalf BJ, Knipe KM, Ouattara M, McGee L, Shewmaker PL, Glennen A, Nichols M, Harris C, Brimmage M, Ostrowsky B, Park CJ, Schrag SJ, Frace MA, Sammons SA, Beall B. 2014. vanG element insertions within a conserved chromosomal site conferring vancomycin resistance to S. agalactiae and S. anginosus. MBio 5:e01386-01314.
S. agalactiae	DK-NI-022	GCA_001091485.1_6630_5_22_genomic	CPXG01000001.1	V	not known	Denmark	91527	IS3	Tn916+Φm46.1			+		erm(B), tet(M)
S. agalactiae	CZ-NI-004	GCA_001102725.1_6630_8_1_genomic	CQAB01000001.1	V	not known	Czech Republic	91527	IS3	Tn916+Φm46.1			+		erm(B), tet(M)
S. agalactiae	DK-NI-012	GCA_001348775.1_6630_5_15_genomic	CGCD01000003.1	V	not known	Denmark	91527	IS3	Tn916+Φm46.1			+		erm(B), tet(M)
S. agalactiae	CZ-NI-015	GCA_001155785.1_6630_8_10_genomic	CPWW01000001.1	V	not known	Czech Republic	91509	IS3	Tn916+Φm46.1			+		erm(B), tet(M)
S. agalactiae	GBS1-NY	GCA_000831145.1_ASM83114v1_genomic	CP007570.1	unknown	unknown	unknown	91359		VanG+dICE	VanG+dICE	Clade Ⅱ			vanG operon		Srinivasan V, Metcalf BJ, Knipe KM, Ouattara M, McGee L, Shewmaker PL, Glennen A, Nichols M, Harris C, Brimmage M, Ostrowsky B, Park CJ, Schrag SJ, Frace MA, Sammons SA, Beall B. 2014. vanG element insertions within a conserved chromosomal site conferring vancomycin resistance to S. agalactiae and S. anginosus. MBio 5:e01386-01314.
S. agalactiae	SH0986	GCA_001015915.1_ASM101591v1_genomic	LDAH01000041.1	unknown	blood	Portugal	89678	IS3	ICESsuTYPE2		Clade Ⅱ			tet(O)
S. agalactiae	SS1	GCA_001026925.1_ASM102692v1_genomic	CP010867.1	unknown	Blood	USA: Houston	87441	IS3	Tn916+Φm46.1			+		tet(M)		Flores AR, Galloway-Pena J, Sahasrabhojane P, Saldana M, Yao H, Su X, Ajami NJ, Holder ME, Petrosino JF, Thompson E, Margarit YRI, Rosini R, Grandi G, Horstmann N, Teatero S, McGeer A, Fittipaldi N, Rappuoli R, Baker CJ, Shelburne SA. 2015. Sequence type 1 group B S., an emerging cause of invasive disease in adults, evolves by small genetic changes. Proc Natl Acad Sci U S A 112:6431-6436.
S. agalactiae	NGBS061	GCA_000730215.2_ASM73021v2_genomic	CP007631.2	unknown	unknown	Canada: Greater Toronto Area	87254	IS3	Tn916+Φm46.1			+		erm(TR), tet(M)
S. agalactiae	DK-NI-019	GCA_001123605.1_6630_5_20_genomic	CPYR01000001.1	IV	not known	Denmark	86313	IS3	Tn916+Φm46.1			+		tet(M)
S. agalactiae	CZ-NI-009	GCA_001127665.1_6630_8_6_genomic	CQDA01000001.1	V	not known	Czech Republic	86261	IS3	Tn916+Φm46.1			+		tet(M)
S. agalactiae	BG-NI-011	GCA_001348555.1_6630_6_8_genomic	CHJW01000002.1	V	not known	Bulgaria	86261	IS3	Tn916+Φm46.1			+		tet(M)
S. agalactiae	09mas018883	GCA_000427035.1_09mas018883_genomic	HF952104.1	unknown	unknown	unknown	86260	IS3	Tn916+Φm46.1			+		tet(M)		Zubair S, de Villiers EP, Fuxelius HH, Andersson G, Johansson KE, Bishop RP, Bongcam-Rudloff E. 2013. Genome Sequence of S. agalactiae Strain 09mas018883, Isolated from a Swedish Cow. Genome Announc 1.
S. agalactiae	RBH09	GCA_001109505.1_6753_5_20_genomic	CPWB01000001.1	V	not known	Australia	86257	IS3	Tn916+Φm46.1			+		tet(M)
S. agalactiae	DE-NI-022	GCA_001104145.1_6630_6_23_genomic	CPVV01000001.1	V	not known	Germany	86256	IS3	Tn916+Φm46.1			+		tet(M)
S. agalactiae	CZ-NI-008	GCA_001140565.1_6630_8_5_genomic	CPVH01000001.1	V	not known	Czech Republic	86256	IS3	Tn916+Φm46.1			+		tet(M)
S. agalactiae	B09PS	GCA_001156965.1_6753_5_1_genomic	CQCM01000001.1	V	not known	Australia	86256	IS3	Tn916+Φm46.1			+		tet(M)
S. agalactiae	IT-NI-028	GCA_001174785.1_6630_7_15_genomic	CPXY01000001.1	V	not known	Italy	86256	IS3	Tn916+Φm46.1			+		tet(M)
S. agalactiae	CZ-NI-006	GCA_001155905.1_6630_8_3_genomic	CPVB01000001.1	V	not known	Czech Republic	86223	IS3	Tn916+Φm46.1			+		tet(M)
S. agalactiae	RBH07	GCA_001110105.1_6753_5_18_genomic	CPZW01000001.1	Ia	not known	Australia	75159		dICE+ICESsuTYPE2		Clade Ⅱ			aphA3, sat, aadE
S. agalactiae	GB00003	GCA_000288155.1_ASM28815v1_genomic	ALSM01000022.1	unknown	unknown	unknown	72498		ICESsuTYPE2-Tn5397		Clade Ⅱ		+	tet(O)
S. agalactiae	H002	GCA_001190885.1_ASM119088v1_genomic	0	unknown	vagina	China: Guangxi Province	69116	IS3	Φm46.1
S. agalactiae	A909	GCA_000012705.1_ASM1270v1_genomic	CP000114.1	unknown	unknown	unknown	68569	IS3	Φm46.1	λSa04						Tettelin H, Masignani V, Cieslewicz MJ, Donati C, Medini D, Ward NL, Angiuoli SV, Crabtree J, Jones AL, Durkin AS, Deboy RT, Davidsen TM, Mora M, Scarselli M, Margarit y Ros I, Peterson JD, Hauser CR, Sundaram JP, Nelson WC, Madupu R, Brinkac LM, Dodson RJ, Rosovitz MJ, Sullivan SA, Daugherty SC, Haft DH, Selengut J, Gwinn ML, Zhou L, Zafar N, Khouri H, Radune D, Dimitrov G, Watkins K, O'Connor K…
S. agalactiae	RBH11	GCA_001149385.1_6753_5_21_genomic	0	III	not known	Australia	67931	IS3	Φm46.1
S. agalactiae	RBH03	GCA_001349055.1_6753_5_14_genomic	0	III	not known	Australia	67694		dICE
S. agalactiae	DK-NI-011	GCA_001159365.1_6630_5_14_genomic	0	III	not known	Denmark	67694		dICE
S. agalactiae	DK-NI-014	GCA_001156365.1_6630_5_17_genomic	CQEL01000002.1	Ia	not known	Denmark	66287		ICESa2603		Clade Ⅲ			tet(O)
S. agalactiae	BSU442	GCA_000289055.1_ASM28905v1_genomic	ALRD01000070.1	unknown	unknown	unknown	60947		dICE		Clade Ⅱ
S. agalactiae	SS1014	GCA_000347415.1_ASM34741v1_genomic	0	unknown	unknown	unknown	59258		Φm46.1
S. agalactiae	GBS6	GCA_000831105.1_ASM83110v1_genomic	0	unknown	unknown	unknown	58703		ICESsuTYPE2		Clade Ⅱ
S. agalactiae	ES-PW-195	GCA_001016915.1_ASM101691v1_genomic	0	unknown	Vaginal-rectal	Spain	57299		ICESsuTYPE2		Clade Ⅱ
S. agalactiae	B68VD	GCA_001127125.1_6753_5_7_genomic	0	III	not known	Australia	55951		ICESsuTYPE2		Clade Ⅱ
S. agalactiae	ZQ0910	GCA_000264975.1_ASM26497v1_genomic	JH689307.1	unknown	unknown	unknown	54535		Φm46.1
S. agalactiae	HN016	GCA_001190805.1_ASM119080v1_genomic	0	unknown	brain	China: Guangxi Province	50990		Φm46.1
S. agalactiae	YM001	GCA_001190825.1_ASM119082v1_genomic	CP011326.1	unknown	brain	China: Guangxi Province	50990		Φm46.1							Wang R, Li L, Huang Y, Luo F, Liang W, Gan X, Huang T, Lei A, Chen M, Chen L. 2015. Comparative genome analysis identifies two large deletions in the genome of highly-passaged attenuated S. agalactiae strain YM001 compared to the parental pathogenic strain HN016. BMC Genomics 16:897.
S. agalactiae	GX064	GCA_001190845.1_ASM119084v1_genomic	0	unknown	brain	China: Guangxi Province	50990		Φm46.1
S. agalactiae	GD201008-001	GCA_000299135.1_ASM29913v1_genomic	CP003810.1	unknown	unknown	unknown	50306		Φm46.1							Liu G, Zhang W, Lu C. 2012. Complete genome sequence of S. agalactiae GD201008-001, isolated in China from tilapia with meningoencephalitis. J Bacteriol 194:6653.
S. agalactiae	FSL S3-026	GCA_000221325.2_ASM22132v2_genomic	0	unknown	bovine milk	unknown	48802		ICESsuTYPE2		Clade Ⅱ
S. agalactiae	GB-NI-014	GCA_001222685.1_6630_8_22_genomic	CTEY01000001.1	II	not known	United Kingdom	45801		ICESsuTYPE2		Clade Ⅱ
S. agalactiae	GB00975	GCA_000288635.1_ASM28863v1_genomic	ALUY01000053.1	unknown	unknown	unknown	45800		ICESsuTYPE2		Clade Ⅱ
S. agalactiae	GB00174	GCA_000290115.1_ASM29011v1_genomic	0	unknown	unknown	unknown	45800		ICESsuTYPE2		Clade Ⅱ
S. agalactiae	FSL S3-005	GCA_000310465.1_ASM31046v1_genomic	0	unknown	unknown	unknown	45800		ICESsuTYPE2		Clade Ⅱ
S. agalactiae	FSL S3-268	GCA_000311145.1_ASM31114v1_genomic	ANCV01000005.1	unknown	unknown	unknown	45800		ICESsuTYPE2		Clade Ⅱ
S. agalactiae	FSL F2-338	GCA_000322625.1_ASM32262v1_genomic	0	unknown	unknown	unknown	45800		ICESsuTYPE2		Clade Ⅱ
S. agalactiae	GB00954	GCA_000322645.1_ASM32264v1_genomic	ANQT01000032.1	unknown	unknown	unknown	45800		ICESsuTYPE2		Clade Ⅱ
S. agalactiae	GB01004	GCA_000322685.1_ASM32268v1_genomic	0	unknown	unknown	unknown	45800		ICESsuTYPE2		Clade Ⅱ
S. agalactiae	MC627	GCA_000419095.2_S_agalactiaeMC627-1.0_genomic	0	unknown	stool sample of individual with bacteremia	USA: MO	45800		ICESsuTYPE2		Clade Ⅱ
S. agalactiae	357_SAGA	GCA_001070935.1_ASM107093v1_genomic	JVKH01000042.1	unknown	unknown	USA: WA	45800		ICESsuTYPE2		Clade Ⅱ
S. agalactiae	RBH06	GCA_001348735.1_6753_5_17_genomic	0	II	not known	Australia	45800		ICESsuTYPE2		Clade Ⅱ
S. agalactiae	PSS_7722	GCA_001546775.1_ASM154677v1_genomic	KQ957763.1	unknown	Urinary tract	unknown	45800		ICESsuTYPE2		Clade Ⅱ
S. agalactiae	CZ-NI-005	GCA_001088105.1_6630_8_2_genomic	0	Ia	not known	Czech Republic	41483		ICESsuTYPE2		Clade Ⅱ
S. agalactiae	NEM316	GCA_000196055.1_ASM19605v1_genomic	0	serovar III	unknown	unknown	17229		dICE
S. agalactiae	CCUG 28551	GCA_000310585.1_ASM31058v1_genomic	0	unknown	unknown	unknown	17228		dICE
S. agalactiae	B42VD	GCA_001147785.1_6753_5_5_genomic	0	III	not known	Australia	17228		dICE
S. agalactiae	LMG 15081	GCA_000310805.1_ASM31080v1_genomic	0	unknown	unknown	unknown	17227		dICE
S. agalactiae	COH1	GCA_000167775.1_ASM16777v1_genomic	0	unknown	unknown	unknown	17225		dICE
S. agalactiae	COH1	GCA_000689235.1_GBCO_p1_genomic	0	unknown	unknown	unknown	17225		dICE
S. agalactiae	IT-NI-009	GCA_001106525.1_6630_7_10_genomic	0	III	not known	Italy	17225		dICE
S. agalactiae	IT-NI-032	GCA_001133525.1_6630_7_17_genomic	0	III	not known	Italy	17225		dICE
S. agalactiae	DK-NI-004	GCA_001153505.1_6630_5_8_genomic	0	III	not known	Denmark	17225		dICE
S. agalactiae	B15VD	GCA_001166605.1_6753_5_2_genomic	0	III	not known	Australia	17225		dICE
S. agalactiae	IT-NI-008	GCA_001348755.1_6630_7_9_genomic	0	III	not known	Italy	17225		dICE
S. agalactiae	NGBS128	GCA_001552035.1_ASM155203v1_genomic	0	unknown	unknown	unknown	17225		dICE
S. agalactiae	LMG 15090	GCA_000310545.1_ASM31054v1_genomic	0	unknown	unknown	unknown	17224		dICE
S. agalactiae	BG-NI-010	GCA_001098005.1_6630_6_7_genomic	0	II	not known	Bulgaria	17224		dICE
S. agalactiae	GB-NI-005	GCA_001222545.1_6630_8_16_genomic	0	III	not known	United Kingdom	17224		dICE
S. agalactiae	STIR-CD-25	GCA_000311025.1_ASM31102v1_genomic	0	unknown	unknown	unknown	17223		dICE
S. agalactiae	BG-NI-009	GCA_001130545.1_6630_6_6_genomic	0	II	not known	Bulgaria	17223		dICE
S. agalactiae	CZ-NI-010	GCA_001147165.1_6630_8_7_genomic	0	II	not known	Czech Republic	17223		dICE
S. agalactiae	SG-M1	GCA_001275545.2_ASM127554v2_genomic	0	unknown	Blood	Singapore	17223		dICE
S. agalactiae	DK-NI-009	GCA_001093745.1_6630_5_12_genomic	0	II	not known	Denmark	17222		dICE
S. agalactiae	BE-NI-008	GCA_001118625.1_6630_5_4_genomic	0	V	not known	Belgium	17219		dICE
S. agalactiae	2603V/R	GCA_000007265.1_ASM726v1_genomic	0	unknown	unknown	unknown	17218		dICE
S. agalactiae	CCUG 37741	GCA_000288795.1_ASM28879v1_genomic	0	unknown	unknown	unknown	17218		dICE
S. agalactiae	CCUG 37742	GCA_000288815.1_ASM28881v1_genomic	0	unknown	unknown	unknown	17218		dICE
S. agalactiae	LMG 15089	GCA_000311265.1_ASM31126v1_genomic	0	unknown	unknown	unknown	17218		dICE
S. agalactiae	BE-PW-051	GCA_001018555.1_ASM101855v1_genomic	0	unknown	Vaginal-rectal	Belgium	17218		dICE
S. agalactiae	DE-NI-007	GCA_001089905.1_6630_6_16_genomic	0	III	not known	Germany	17218		dICE
S. agalactiae	B81VD	GCA_001109825.1_6753_5_26_genomic	0	III	not known	Australia	17218		dICE
S. agalactiae	GB-NI-007	GCA_001221825.1_6630_8_18_genomic	0	III	not known	United Kingdom	17218		dICE
S. agalactiae	B96P	GCA_001104505.1_6753_5_23_genomic	0	III	not known	Australia	17169		dICE
S. agalactiae	DE-NI-0013	GCA_001155125.1_6630_6_19_genomic	0	III	not known	Germany	17169		dICE
S. agalactiae	RBH12	GCA_001115545.1_6753_5_22_genomic	0	III	not known	Australia	17144		dICE
S. agalactiae	MRI Z1-022	GCA_000310685.1_ASM31068v1_genomic	0	unknown	unknown	unknown	17143		dICE
S. agalactiae	B24VD	GCA_001348615.1_6753_5_3_genomic	0	II	not known	Australia	16904		dICE
S. agalactiae	RBH08	GCA_001151005.1_6753_5_19_genomic	CQAD01000001.1	Ia	not known	Australia	13894		dICE
S. agalactiae	STIR-CD-09	GCA_000289115.1_ASM28911v1_genomic	ALRM01000032.1	unknown	unknown	unknown	6342		dICE
S. agalactiae	STIR-CD-13	GCA_000289135.1_ASM28913v1_genomic	ALRN01000075.1	unknown	unknown	unknown	6342		dICE
S. agalactiae	STIR-CD-17	GCA_000295815.1_ASM29581v1_genomic	ALXB01000001.1	unknown	heart	Honduras	6342		dICE
S. agalactiae	STIR-CD-07	GCA_000311285.1_ASM31128v1_genomic	0	unknown	unknown	unknown	6342		dICE
S. agalactiae	SA20-06	GCA_000302475.2_ASM30247v2_genomic	CP003919.1	unknown	kidney of infected fish	Brazil	6332		dICE
S. agalactiae	BSU108	GCA_000290015.1_ASM29001v1_genomic	0	unknown	unknown	unknown	4742		dICE
S. agalactiae	MRI Z1-023	GCA_000311425.1_ASM31142v1_genomic	ANEN01000023.1	unknown	unknown	unknown	4742		dICE
S. agalactiae	DK-B-USS-084	GCA_001018615.1_ASM101861v1_genomic	0	unknown	milk	Finland	4742		dICE
S. agalactiae	GBS85147	GCA_001266635.1_ASM126663v1_genomic	0	unknown	oropharynx	Brazil:Rio de Janeiro	4741		dICE
S. pneumoniae	24A	GCA_001113565.1_6593_4_5_genomic	CKCO01000003.1	24A	nasopharynx	Thailand:Maela	104958	IS5, IS630	ICESa2603-Tn916		Clade e Ⅲ	+		tet(M)	BOX repeat, RUP repeat
S. pneumoniae	SMRU1909	GCA_001093465.1_6823_3_13_genomic	CKUK01000006.1	19A	nasopharynx	Thailand:Maela	93957	IS30	ICESa2603-Tn916		Clade e Ⅲ	+		tet(M)	BOX repeat, RUP repeat
S. pneumoniae	SMRU2128	GCA_001094705.1_6925_3_16_genomic	CLFO01000002.1	15A	nasopharynx	Thailand:Maela	78127		ICESa2603-Tn5397		Clade e Ⅲ		+	tet(O)
S. pneumoniae	15A	GCA_001098285.1_6631_1_5_genomic	CKGW01000003.1	15A	nasopharynx	Thailand:Maela	78127		ICESa2603-Tn5397		Clade e Ⅲ		+	tet(O)
S. pneumoniae	15A	GCA_001110785.1_6631_1_14_genomic	CKGJ01000002.1	15A	nasopharynx	Thailand:Maela	78127		ICESa2603-Tn5397		Clade e Ⅲ		+	tet(O)
S. pneumoniae	SMRU1659	GCA_001193475.1_6805_4_3_genomic	CRTO01000002.1	15A	nasopharynx	Thailand:Maela	78127		ICESa2603-Tn5397		Clade e Ⅲ		+	tet(O)
S. pneumoniae	SMRU1059	GCA_001142485.1_6731_4_3_genomic	CIMS01000003.1	3	nasopharynx	Thailand:Maela	70887	IS5	ICESsuTYPE2-Tn916		Clade Ⅱ	+		tet(M)
S. pneumoniae	3	GCA_001120365.1_6631_2_2_genomic	CKHK01000003.1	3	nasopharynx	Thailand:Maela	70313		ICESsuTYPE2-Tn916		Clade Ⅱ	+		tet(M)
S. pneumoniae	SMRU1455	GCA_001108225.1_6805_3_15_genomic	CRSQ01000001.1	3	nasopharynx	Thailand:Maela	70312		ICESsuTYPE2-Tn916		Clade Ⅱ	+		tet(M)
S. pneumoniae	0127	GCA_001117585.1_5919_1_9_genomic	CMWU01000001.1	NT	nose	Poland	67565		ICESsuTYPE2-Tn916		Clade Ⅱ	+		tet(M)
S. pneumoniae	10A	GCA_001132485.1_6259_5_14_genomic	CJZM01000004.1	39	nasopharynx	Thailand:Maela	67555		ICESsuTYPE2-Tn916		Clade Ⅱ	+		tet(M)
S. pneumoniae	SMRU1405	GCA_001152485.1_6710_8_13_genomic	CQVS01000002.1	3	nasopharynx	Thailand:Maela	67552		ICESsuTYPE2-Tn916		Clade Ⅱ	+		tet(M)
S. pneumoniae	2842STDY5644556	GCA_900025065.1_11860_8_41_genomic	FDSA01000006.1	NA	CSF	Netherlands	67353		ICESsuTYPE2-Tn916		Clade Ⅱ	+		tet(M)
S. pneumoniae	SMRU2405	GCA_001095845.1_6949_1_5_genomic	CLOI01000001.1	6B	nasopharynx	Thailand:Maela	63654		ICESsuTYPE2-Tn916		Clade Ⅱ	+		tet(M)
S. pneumoniae	SMRU2200	GCA_001121945.1_6925_6_16_genomic	CLIA01000004.1	6B	nasopharynx	Thailand:Maela	63654		ICESsuTYPE2-Tn916		Clade Ⅱ	+		tet(M)
S. pneumoniae	GA47502	GCA_000231965.2_ASM23196v2_genomic	AGNV01000005.1	unknown	unknown	USA: Metropolitan Atlanta	62619		ICESsuTYPE2-Tn5397		Clade Ⅱ		+	tet(O)
S. pneumoniae	29	GCA_001112025.1_6925_5_15_genomic	CLHH01000001.1	unknown	unknown	unknown	61818		ICESsuTYPE2-Tn916		Clade Ⅱ	+		tet(M)
S. pneumoniae	SMRU1878	GCA_001137785.1_6823_2_6_genomic	CKUJ01000003.1	35C	nasopharynx	Thailand:Maela	61818		ICESsuTYPE2-Tn916		Clade Ⅱ	+		tet(M)
S. pneumoniae	SMRU1766	GCA_001144845.1_6840_1_14_genomic	CKZH01000002.1	35C	nasopharynx	Thailand:Maela	61778		ICESsuTYPE2-Tn916		Clade Ⅱ	+		tet(M)
S. pneumoniae	SMRU2323	GCA_001143325.1_6983_5_19_genomic	CLWZ01000003.1	35C	nasopharynx	Thailand:Maela	61774		ICESsuTYPE2-Tn916		Clade Ⅱ	+		tet(M)
S. pneumoniae	35F	GCA_001154405.1_6259_5_23_genomic	CJZT01000004.1	35F	nasopharynx	Thailand:Maela	61774		ICESsuTYPE2-Tn916		Clade Ⅱ	+		tet(M)
S. pneumoniae	SMRU1554	GCA_001155825.1_6753_4_18_genomic	CRKU01000004.1	35C	nasopharynx	Thailand:Maela	61774		ICESsuTYPE2-Tn916		Clade Ⅱ	+		tet(M)
S. pneumoniae	SMRU1748	GCA_001171985.1_6805_7_19_genomic	CRVL01000005.1	35C	nasopharynx	Thailand:Maela	61774		ICESsuTYPE2-Tn916		Clade Ⅱ	+		tet(M)
S. pneumoniae	SMRU1222	GCA_001343075.1_6736_4_22_genomic	CFEA01000005.1	35C	nasopharynx	Thailand:Maela	61774		ICESsuTYPE2-Tn916		Clade Ⅱ	+		tet(M)
S. pneumoniae	SMRU1498	GCA_001207865.1_6753_2_9_genomic	CRJU01000005.1	35C	nasopharynx	Thailand:Maela	61772		ICESsuTYPE2-Tn916		Clade Ⅱ	+		tet(M)
S. pneumoniae	34	GCA_001336475.1_6259_7_15_genomic	CFEZ01000004.1	34	nasopharynx	Thailand:Maela	61705		ICESsuTYPE2-Tn916		Clade Ⅱ	+		tet(M)
S. pneumoniae	SMRU1795	GCA_001113545.1_6871_1_19_genomic	CLBH01000001.1	7F	nasopharynx	Thailand:Maela	61167		ICESa2603-Tn916		Clade e Ⅲ	+		tet(M)
S. pneumoniae	7F	GCA_001124865.1_6259_6_3_genomic	CKAQ01000005.1	7F	nasopharynx	Thailand:Maela	60810		ICESa2603-Tn916		Clade e Ⅲ	+		tet(M)
S. pneumoniae	SMRU3050	GCA_001347535.1_7054_5_2_genomic	CIHW01000003.1	19B	nasopharynx	Thailand:Maela	60567		ICESa2603-Tn916		Clade e Ⅲ	+		tet(M)	BOX repeat, RUP repeat
S. pneumoniae	70585	GCA_000018965.1_ASM1896v1_genomic	CP000918.1	unknown	unknown	unknown	41036		dICE		Clade e Ⅲ
S. pneumoniae	SMRU1248	GCA_001341095.1_6736_5_24_genomic	CHSL01000002.1	28F	nasopharynx	Thailand:Maela	36713		dICE		Clade Ⅲ			tet(M)
S. pneumoniae	SMRU3099	GCA_001164865.1_7092_6_3_genomic	CMNL01000005.1	19B	nasopharynx	Thailand:Maela	36503		dICE-Tn916			+		tet(M)
S. pneumoniae	SMRU1040	GCA_001207495.1_6731_3_8_genomic	0	22A	nasopharynx	Thailand:Maela	25488		dICE
S. pneumoniae	GA49194	GCA_000251945.2_ASM25194v2_genomic	AILE01000001.1	unknown	blood	USA: Metropolitan Atlanta	18724		dICE
S. pneumoniae	MD5107	GCA_001088445.2_7622_5_65_genomic	COEZ02000014.1	33F	nasopharynx	USA:Massachesetts	18724		dICE
S. pneumoniae	NP7053	GCA_001164925.2_7553_4_41_genomic	CNYQ02000010.1	33F	nasopharynx	USA:Massachesetts	18724		dICE
S. pneumoniae	2245STDY5609012	GCA_900038135.1_11657_4_29_genomic	FFUB01000008.1	33F	BLOOD	USA	18724		dICE
S. pneumoniae	2245STDY5819543	GCA_900060545.1_13414_2_26_genomic	FHQU01000006.1	33F	BLOOD	USA	18724		dICE
S. pneumoniae	2245STDY5804512	GCA_900063165.1_13154_3_64_genomic	FHNY01000009.1	19A	BLOOD	USA	18724		dICE
S. pneumoniae	2245STDY5699093	GCA_900063415.1_12291_4_68_genomic	FHKS01000010.1	33F	BLOOD	USA	18724		dICE
S. pneumoniae	GA41317	GCA_000212555.2_ASM21255v2_genomic	AFGT01000002.1	unknown	unknown	unknown	18720		dICE
S. pneumoniae	EU-NP03	GCA_000252105.2_ASM25210v2_genomic	AIKG01000004.1	unknown	nasopharynx	USA: Georgia	18719		dICE
S. pneumoniae	1	GCA_001205875.1_6755_6_6_genomic	CRPE01000002.1	unknown	unknown	unknown	16273		dICE
S. pneumoniae	GA13494	GCA_000232565.2_ASM23256v2_genomic	AGOZ01000006.1	unknown	unknown	USA: Metropolitan Atlanta	16244		dICE
S. pneumoniae	SMRU2809	GCA_001106705.1_7011_6_1_genomic	CMFE01000011.1	19F	nasopharynx	Thailand:Maela	15839		dICE
S. pneumoniae	5787-06	GCA_000232305.2_ASM23230v2_genomic	AGOM01000005.1	unknown	unknown	USA: New York	15807		dICE
S. pneumoniae	SMRU2758	GCA_001146945.1_7011_3_22_genomic	0	14	nasopharynx	Thailand:Maela	15021		dICE
S. pneumoniae	GA02254	GCA_000251225.2_ASM25122v2_genomic	AIKI01000008.1	unknown	blood	USA: Metropolitan Atlanta	15016		dICE
S. pneumoniae	GA44452	GCA_000232105.2_ASM23210v2_genomic	AGOC01000004.1	unknown	unknown	USA: Metropolitan Atlanta	14859		dICE
S. pneumoniae	GA13499	GCA_000251305.2_ASM25130v2_genomic	0	unknown	blood	USA: Metropolitan Atlanta	14841		dICE
S. pneumoniae	LMG1415	GCA_001106945.1_6187_6_4_genomic	CPLJ01000010.1	19F	not known	China:Taiwan	14841		dICE
S. pneumoniae	Taiwan19F-14	GCA_000019025.1_ASM1902v1_genomic	CP000921.1	unknown	unknown	unknown	14840		dICE
S. pneumoniae	TCH8431/19A	GCA_000196595.1_ASM19659v1_genomic	0	unknown	unknown	unknown	14840		dICE
S. pneumoniae	ST556	GCA_000251085.2_ASM25108v2_genomic	CP003357.2	unknown	middle ear fluid sample	USA: Ohio	14840		dICE
S. pneumoniae	GA44386	GCA_000251765.2_ASM25176v2_genomic	AIKW01000008.1	unknown	blood	USA: Metropolitan Atlanta	14840		dICE
S. pneumoniae	GA47628	GCA_000251885.2_ASM25188v2_genomic	AILC01000005.1	unknown	joint	USA: Metropolitan Atlanta	14840		dICE
S. pneumoniae	4075-00	GCA_000252065.2_ASM25206v2_genomic	AIKE01000003.1	unknown	blood	USA: Oregon	14840		dICE
S. pneumoniae	SPAR55	GCA_000279675.1_ASM27967v1_genomic	ALCF01000004.1	unknown	blood	USA: Metropolitan Atlanta	14840		dICE
S. pneumoniae	GA58771	GCA_000279695.1_ASM27969v1_genomic	ALCM01000007.1	unknown	blood	USA: Metropolitan Atlanta	14840		dICE
S. pneumoniae	A026	GCA_000494795.1_ASM49479v1_genomic	CP006844.1	unknown	unknown	unknown	14840		dICE
S. pneumoniae	SMRU1536	GCA_001148905.1_6753_3_24_genomic	CRKH01000010.1	19F	nasopharynx	Thailand:Maela	14840		dICE
S. pneumoniae	GA08825	GCA_000252185.2_ASM25218v2_genomic	0	unknown	blood	USA: Metropolitan Atlanta	14839		dICE
S. pneumoniae	7286-06	GCA_000232185.2_ASM23218v2_genomic	0	unknown	unknown	USA: Maryland	14838		dICE
S. pneumoniae	5185-06	GCA_000233185.2_ASM23318v2_genomic	0	unknown	unknown	USA: Maryland	14838		dICE
S. pneumoniae	EU-NP02	GCA_000252085.2_ASM25208v2_genomic	AIKF01000005.1	unknown	nasopharynx	USA: Georgia	14838		dICE
S. pneumoniae	GA47281	GCA_000232045.2_ASM23204v2_genomic	AGNZ01000007.1	unknown	unknown	USA: Metropolitan Atlanta	14837		dICE
S. pneumoniae	GA47751	GCA_000233165.2_ASM23316v2_genomic	0	unknown	unknown	USA: Metropolitan Atlanta	14837		dICE
S. pneumoniae	3063-00	GCA_000233225.2_ASM23322v2_genomic	0	unknown	unknown	USA: Tennessee	14837		dICE
S. pneumoniae	8190-05	GCA_000251985.2_ASM25198v2_genomic	0	unknown	blood	USA: Connecticut	14837		dICE
S. pneumoniae	5652-06	GCA_000252025.2_ASM25202v2_genomic	AIJU01000007.1	unknown	blood	USA: Maryland	14837		dICE
S. pneumoniae	GA19077	GCA_000232785.2_ASM23278v2_genomic	0	unknown	unknown	USA: Metropolitan Atlanta	14836		dICE
S. pneumoniae	GA11856	GCA_000251405.2_ASM25140v2_genomic	AIJV01000009.1	unknown	blood	USA: Metropolitan Atlanta	14836		dICE
S. pneumoniae	GA17719	GCA_000251545.2_ASM25154v2_genomic	0	unknown	blood	USA: Metropolitan Atlanta	14836		dICE
S. pneumoniae	GA43264	GCA_000251725.2_ASM25172v2_genomic	AIJS01000006.1	unknown	blood	USA: Metropolitan Atlanta	14836		dICE
S. pneumoniae	SMRU2285	GCA_001086065.1_6983_4_77_genomic	CLVX01000012.1	19F	nasopharynx	Thailand:Maela	14836		dICE
S. pneumoniae	GA47368	GCA_000212535.2_ASM21253v2_genomic	AFGS01000004.1	unknown	unknown	unknown	14834		dICE
S. pneumoniae	GA44288	GCA_000232025.2_ASM23202v2_genomic	AGNY01000004.1	unknown	unknown	USA: Metropolitan Atlanta	14834		dICE
S. pneumoniae	GA49447	GCA_000232265.2_ASM23226v2_genomic	0	unknown	unknown	USA: Metropolitan Atlanta	14833		dICE
S. pneumoniae	GA13455	GCA_000232545.2_ASM23254v2_genomic	0	unknown	unknown	USA: Metropolitan Atlanta	14833		dICE
S. pneumoniae	GA19451	GCA_000232805.2_ASM23280v2_genomic	AGPL01000010.1	unknown	unknown	USA: Metropolitan Atlanta	14833		dICE
S. pneumoniae	GA18523	GCA_000232345.2_ASM23234v2_genomic	AGOO01000013.1	unknown	unknown	USA: Metropolitan Atlanta	14831		dICE
S. pneumoniae	GA14798	GCA_000232625.2_ASM23262v2_genomic	AGPC01000006.1	unknown	unknown	USA: Metropolitan Atlanta	14831		dICE
S. pneumoniae	7879-04	GCA_000252005.2_ASM25200v2_genomic	AIKD01000005.1	unknown	blood	USA: Minnesota	14827		dICE
S. pneumoniae	GA47778	GCA_000233045.2_ASM23304v2_genomic	0	unknown	unknown	USA: Metropolitan Atlanta	14826		dICE
S. pneumoniae	GA19923	GCA_000251605.2_ASM25160v2_genomic	0	unknown	blood	USA: Metropolitan Atlanta	14825		dICE
S. pneumoniae	GA41410	GCA_000232245.2_ASM23224v2_genomic	AGOJ01000011.1	unknown	unknown	USA: Metropolitan Atlanta	14819		dICE
S. pneumoniae	GA16833	GCA_000232685.2_ASM23268v2_genomic	0	unknown	unknown	USA: Metropolitan Atlanta	14818		dICE
S. pneumoniae	GA04672	GCA_000279495.1_ASM27949v1_genomic	0	unknown	blood	USA: Metropolitan Atlanta	14564		dICE
S. pneumoniae	CDC3059-06	GCA_000171695.1_ASM17169v1_genomic	ABGG01000008.1	unknown	unknown	unknown	14562		dICE
S. pneumoniae	GA40183	GCA_000251645.2_ASM25164v2_genomic	0	unknown	blood	USA: Metropolitan Atlanta	14562		dICE
S. pneumoniae	GA62681	GCA_000279915.1_ASM27991v1_genomic	ALCW01000005.1	unknown	blood	USA: Metropolitan Atlanta	14562		dICE
S. pneumoniae	6963-05	GCA_000232325.2_ASM23232v2_genomic	AGON01000011.1	unknown	unknown	USA: Minnesota	14561		dICE
S. pneumoniae	GA04175	GCA_000251285.2_ASM25128v2_genomic	0	unknown	blood	USA: Metropolitan Atlanta	14561		dICE
S. pneumoniae	GA41301	GCA_000211915.2_ASM21191v2_genomic	0	unknown	unknown	unknown	14559		dICE
S. pneumoniae	SP19-BS75	GCA_000170135.1_ASM17013v1_genomic	ABAF01000013.1	unknown	unknown	unknown	14558		dICE
S. pneumoniae	6901-05	GCA_000232165.2_ASM23216v2_genomic	0	unknown	unknown	USA: Connecticut	14558		dICE
S. pneumoniae	GA47522	GCA_000251845.2_ASM25184v2_genomic	0	unknown	blood	USA: Metropolitan Atlanta	14558		dICE
S. pneumoniae	SMRU1300	GCA_001203815.1_6736_8_4_genomic	CRIE01000015.1	22A	nasopharynx	Thailand:Maela	14557		dICE
S. pneumoniae	4027-06	GCA_000231985.2_ASM23198v2_genomic	0	unknown	unknown	USA: Maryland	14556		dICE
S. pneumoniae	GA43265	GCA_000232085.2_ASM23208v2_genomic	AGOB01000005.1	unknown	unknown	USA: Metropolitan Atlanta	14556		dICE
S. pneumoniae	GA47373	GCA_000232965.2_ASM23296v2_genomic	AGPT01000002.1	unknown	unknown	USA: Metropolitan Atlanta	14556		dICE
S. pneumoniae	Netherlands15B-37	GCA_000233125.2_ASM23312v2_genomic	AGQB01000004.1	unknown	unknown	Netherlands	14556		dICE
S. pneumoniae	6735-05	GCA_000232005.2_ASM23200v2_genomic	AGNX01000005.1	unknown	unknown	USA: California	14555		dICE
S. pneumoniae	GA11426	GCA_000232485.2_ASM23248v2_genomic	AGOV01000004.1	unknown	unknown	USA: Metropolitan Atlanta	14554		dICE
S. pneumoniae	SMRU2329	GCA_001141865.1_6983_6_25_genomic	CLXN01000017.1	34	nasopharynx	Thailand:Maela	14551		dICE
S. pneumoniae	SMRU258	GCA_001146445.1_6673_8_18_genomic	CKOI01000015.1	34	nasopharynx	Thailand:Maela	14551		dICE
S. pneumoniae	SMRU1430	GCA_001158965.1_6805_2_14_genomic	CRRZ01000010.1	34	nasopharynx	Thailand:Maela	14551		dICE
S. pneumoniae	SMRU1347	GCA_001162765.1_6710_6_3_genomic	CQUP01000014.1	34	nasopharynx	Thailand:Maela	14551		dICE
S. pneumoniae	SMRU812	GCA_001191975.1_6755_2_20_genomic	0	34	nasopharynx	Thailand:Maela	14551		dICE
S. pneumoniae	GA41277	GCA_000232825.2_ASM23282v2_genomic	AGPM01000002.1	unknown	unknown	USA: Metropolitan Atlanta	14550		dICE
S. pneumoniae	GA44500	GCA_000232225.2_ASM23222v2_genomic	AGOI01000009.1	unknown	unknown	USA: Metropolitan Atlanta	14545		dICE
S. pneumoniae	GA17457	GCA_000251525.2_ASM25152v2_genomic	0	unknown	blood	USA: Metropolitan Atlanta	14544		dICE
S. pneumoniae	GA06083	GCA_000251365.2_ASM25136v2_genomic	0	unknown	blood	USA: Metropolitan Atlanta	14508		dICE
S. pneumoniae	SMRU1490	GCA_001195405.1_6753_2_2_genomic	CRJJ01000012.1	12F	nasopharynx	Thailand:Maela	14203		dICE
S. pneumoniae	GA07914	GCA_000251385.2_ASM25138v2_genomic	0	unknown	blood	USA: Metropolitan Atlanta	14185		dICE
S. pneumoniae	GA43380	GCA_000232905.2_ASM23290v2_genomic	AGPQ01000004.1	unknown	unknown	USA: Metropolitan Atlanta	13562		dICE
S. pneumoniae	SMRU1826	GCA_001143765.1_6871_2_2_genomic	0	14	nasopharynx	Thailand:Maela	13334		dICE
S. pneumoniae	SMRU2797	GCA_001112625.1_7011_5_13_genomic	0	4	nasopharynx	Thailand:Maela	13332		dICE
S. pneumoniae	0239	GCA_001085505.1_5750_2_4_genomic	0	NT	nasopharynx	Kenya	13331		dICE
S. pneumoniae	0240	GCA_001110565.1_5750_2_5_genomic	CMVN01000018.1	NT	nasopharynx	Kenya	13331		dICE
S. pneumoniae	SMRU2467	GCA_001135565.1_6949_3_19_genomic	CLPM01000009.1	21	nasopharynx	Thailand:Maela	13330		dICE
S. pneumoniae	SMRU2753	GCA_001156605.1_7011_3_17_genomic	0	21	nasopharynx	Thailand:Maela	13330		dICE
S. pneumoniae	SMRU1427	GCA_001200535.1_6805_2_11_genomic	CRRV01000009.1	35C	nasopharynx	Thailand:Maela	13330		dICE
S. pneumoniae	0252	GCA_001334175.1_5750_2_8_genomic	0	NT	not known	Peru	13330		dICE
S. pneumoniae	SMRU2664	GCA_001346355.1_6938_5_24_genomic	0	21	nasopharynx	Thailand:Maela	13330		dICE
S. pneumoniae	SMRU2140	GCA_001091545.1_6925_4_4_genomic	CLGR01000013.1	18C	nasopharynx	Thailand:Maela	13325		dICE
S. pneumoniae	SMRU1115	GCA_001094325.1_6731_6_11_genomic	CRER01000003.1	18C	nasopharynx	Thailand:Maela	13325		dICE
S. pneumoniae	SMRU2377	GCA_001096165.1_6983_8_73_genomic	CLZA01000003.1	18C	nasopharynx	Thailand:Maela	13325		dICE
S. pneumoniae	SMRU1165	GCA_001104225.1_6755_5_13_genomic	CROB01000005.1	18C	nasopharynx	Thailand:Maela	13325		dICE
S. pneumoniae	SMRU580	GCA_001106605.1_6730_1_4_genomic	0	18C	nasopharynx	Thailand:Maela	13325		dICE
S. pneumoniae	SMRU1729	GCA_001107825.1_6805_7_1_genomic	0	18C	nasopharynx	Thailand:Maela	13325		dICE
S. pneumoniae	SMRU1308	GCA_001108065.1_6736_8_12_genomic	0	18C	nasopharynx	Thailand:Maela	13325		dICE
S. pneumoniae	SMRU2472	GCA_001110625.1_6949_3_24_genomic	0	18C	nasopharynx	Thailand:Maela	13325		dICE
S. pneumoniae	SMRU653	GCA_001113645.1_6730_5_5_genomic	CQZS01000002.1	18C	nasopharynx	Thailand:Maela	13325		dICE
S. pneumoniae	SMRU1014	GCA_001119605.1_6805_1_6_genomic	CRRS01000010.1	18C	nasopharynx	Thailand:Maela	13325		dICE
S. pneumoniae	SMRU654	GCA_001146965.1_6730_5_6_genomic	0	18C	nasopharynx	Thailand:Maela	13325		dICE
S. pneumoniae	SMRU581	GCA_001154525.1_6730_1_5_genomic	0	18C	nasopharynx	Thailand:Maela	13325		dICE
S. pneumoniae	SMRU2357	GCA_001161705.1_6983_7_53_genomic	0	18C	nasopharynx	Thailand:Maela	13325		dICE
S. pneumoniae	SMRU1330	GCA_001163765.1_6841_7_10_genomic	CLAM01000005.1	18C	nasopharynx	Thailand:Maela	13325		dICE
S. pneumoniae	SMRU2232	GCA_001173225.1_6983_2_24_genomic	0	18C	nasopharynx	Thailand:Maela	13325		dICE
S. pneumoniae	SMRU2137	GCA_001173545.1_6925_4_1_genomic	CLGG01000007.1	18C	nasopharynx	Thailand:Maela	13325		dICE
S. pneumoniae	SMRU1580	GCA_001203015.1_6807_1_20_genomic	0	18C	nasopharynx	Thailand:Maela	13325		dICE
S. pneumoniae	SMRU759	GCA_001205055.1_6714_7_15_genomic	0	18C	nasopharynx	Thailand:Maela	13325		dICE
S. pneumoniae	SMRU915	GCA_001337815.1_6680_5_3_genomic	CHPB01000009.1	18C	nasopharynx	Thailand:Maela	13325		dICE
S. pneumoniae	SMRU1314	GCA_001341315.1_6736_8_18_genomic	CHSE01000004.1	18C	nasopharynx	Thailand:Maela	13325		dICE
S. pneumoniae	SMRU2131	GCA_001343415.1_6925_3_19_genomic	0	18C	nasopharynx	Thailand:Maela	13325		dICE
S. pneumoniae	SMRU2265	GCA_001344495.1_6983_3_57_genomic	0	18C	nasopharynx	Thailand:Maela	13325		dICE
S. pneumoniae	18C	GCA_001348475.1_9803_8_44_genomic	0	unknown	unknown	unknown	13325		dICE
S. pneumoniae	SMRU1881	GCA_001124625.1_6823_2_9_genomic	0	14	nasopharynx	Thailand:Maela	13321		dICE
S. pneumoniae	SMRU1614	GCA_001150505.1_6807_3_6_genomic	0	14	nasopharynx	Thailand:Maela	13321		dICE
S. pneumoniae	SMRU1344	GCA_001084365.1_6841_7_24_genomic	CLAR01000014.1	14	nasopharynx	Thailand:Maela	13316		dICE
S. pneumoniae	type strain: N	GCA_001084825.1_6631_1_2_genomic	0	NT	nasopharynx	Thailand:Maela	13316		dICE
S. pneumoniae	SMRU2805	GCA_001085385.1_7011_5_21_genomic	CMES01000013.1	14	nasopharynx	Thailand:Maela	13316		dICE
S. pneumoniae	14	GCA_001086445.1_6631_6_21_genomic	0	14	nasopharynx	Thailand:Maela	13316		dICE
S. pneumoniae	SMRU2040	GCA_001087225.1_6899_4_24_genomic	CLDE01000008.1	NT	nasopharynx	Thailand:Maela	13316		dICE
S. pneumoniae	14	GCA_001087565.1_6631_1_11_genomic	CKGO01000016.1	14	nasopharynx	Thailand:Maela	13316		dICE
S. pneumoniae	SMRU2230	GCA_001088545.1_6983_2_22_genomic	0	NT	nasopharynx	Thailand:Maela	13316		dICE
S. pneumoniae	14	GCA_001092065.1_6593_5_15_genomic	CKCZ01000018.1	14	nasopharynx	Thailand:Maela	13316		dICE
S. pneumoniae	SMRU2217	GCA_001092345.1_6983_2_9_genomic	0	14	nasopharynx	Thailand:Maela	13316		dICE
S. pneumoniae	type strain: N	GCA_001094865.1_6259_7_16_genomic	0	NT	nasopharynx	Thailand:Maela	13316		dICE
S. pneumoniae	SMRU2718	GCA_001099545.1_6938_8_6_genomic	0	NT	nasopharynx	Thailand:Maela	13316		dICE
S. pneumoniae	SMRU1338	GCA_001102405.1_6841_7_18_genomic	0	14	nasopharynx	Thailand:Maela	13316		dICE
S. pneumoniae	SMRU2918	GCA_001106025.1_7004_8_86_genomic	0	14	nasopharynx	Thailand:Maela	13316		dICE
S. pneumoniae	14	GCA_001106185.1_6593_5_14_genomic	CKCT01000014.1	14	nasopharynx	Thailand:Maela	13316		dICE
S. pneumoniae	SMRU2535	GCA_001112405.1_6925_8_15_genomic	CLJU01000038.1	14	nasopharynx	Thailand:Maela	13316		dICE
S. pneumoniae	SMRU2527	GCA_001112545.1_6925_8_7_genomic	CLKC01000012.1	14	nasopharynx	Thailand:Maela	13316		dICE
S. pneumoniae	14	GCA_001113385.1_6631_6_13_genomic	CKKB01000012.1	14	nasopharynx	Thailand:Maela	13316		dICE
S. pneumoniae	14	GCA_001113965.1_6631_1_12_genomic	0	14	nasopharynx	Thailand:Maela	13316		dICE
S. pneumoniae	14	GCA_001115865.1_6631_4_3_genomic	CKIZ01000012.1	14	nasopharynx	Thailand:Maela	13316		dICE
S. pneumoniae	SMRU2804	GCA_001115885.1_7011_5_20_genomic	CMET01000012.1	14	nasopharynx	Thailand:Maela	13316		dICE
S. pneumoniae	SMRU1915	GCA_001116185.1_6823_3_19_genomic	CKUY01000009.1	14	nasopharynx	Thailand:Maela	13316		dICE
S. pneumoniae	type strain: N	GCA_001116385.1_6593_5_6_genomic	CKDJ01000016.1	NT	nasopharynx	Thailand:Maela	13316		dICE
S. pneumoniae	14	GCA_001117345.1_9803_7_45_genomic	0	unknown	unknown	unknown	13316		dICE
S. pneumoniae	14	GCA_001119405.1_6259_8_7_genomic	0	14	nasopharynx	Thailand:Maela	13316		dICE
S. pneumoniae	14	GCA_001125165.1_6630_2_7_genomic	0	14	nasopharynx	Thailand:Maela	13316		dICE
S. pneumoniae	SMRU2385	GCA_001125185.1_6983_8_81_genomic	0	14	nasopharynx	Thailand:Maela	13316		dICE
S. pneumoniae	SMRU2655	GCA_001126365.1_6938_5_15_genomic	CLKR01000011.1	14	nasopharynx	Thailand:Maela	13316		dICE
S. pneumoniae	14	GCA_001127225.1_6631_7_14_genomic	0	14	nasopharynx	Thailand:Maela	13316		dICE
S. pneumoniae	SMRU256	GCA_001129265.1_6673_8_16_genomic	0	14	nasopharynx	Thailand:Maela	13316		dICE
S. pneumoniae	14	GCA_001130765.1_6259_7_17_genomic	0	14	nasopharynx	Thailand:Maela	13316		dICE
S. pneumoniae	type strain: N	GCA_001134305.1_6631_3_9_genomic	CKIP01000013.1	NT	nasopharynx	Thailand:Maela	13316		dICE
S. pneumoniae	SMRU3126	GCA_001136045.1_7068_4_6_genomic	0	14	nasopharynx	Thailand:Maela	13316		dICE
S. pneumoniae	SMRU1903	GCA_001136665.1_6823_3_7_genomic	0	14	nasopharynx	Thailand:Maela	13316		dICE
S. pneumoniae	SMRU2136	GCA_001137945.1_6925_3_24_genomic	CLFZ01000008.1	14	nasopharynx	Thailand:Maela	13316		dICE
S. pneumoniae	SMRU2005	GCA_001140185.1_6823_7_13_genomic	0	14	nasopharynx	Thailand:Maela	13316		dICE
S. pneumoniae	SMRU3119	GCA_001140825.1_7092_6_23_genomic	0	14	nasopharynx	Thailand:Maela	13316		dICE
S. pneumoniae	SMRU1790	GCA_001141665.1_6871_1_14_genomic	CLBL01000012.1	14	nasopharynx	Thailand:Maela	13316		dICE
S. pneumoniae	0238	GCA_001142105.1_5750_2_3_genomic	CMVA01000009.1	NT	nasopharynx	Kenya	13316		dICE
S. pneumoniae	SMRU2041	GCA_001143265.1_6899_5_1_genomic	0	14	nasopharynx	Thailand:Maela	13316		dICE
S. pneumoniae	SMRU1958	GCA_001144085.1_6823_5_14_genomic	CKWG01000016.1	14	nasopharynx	Thailand:Maela	13316		dICE
S. pneumoniae	SMRU2170	GCA_001145185.1_6925_5_10_genomic	CLGZ01000013.1	14	nasopharynx	Thailand:Maela	13316		dICE
S. pneumoniae	SMRU2652	GCA_001147945.1_6938_5_12_genomic	0	14	nasopharynx	Thailand:Maela	13316		dICE
S. pneumoniae	SMRU2080	GCA_001148465.1_6899_6_16_genomic	CLEM01000005.1	14	nasopharynx	Thailand:Maela	13316		dICE
S. pneumoniae	SMRU1720	GCA_001149625.1_6805_6_16_genomic	0	14	nasopharynx	Thailand:Maela	13316		dICE
S. pneumoniae	SMRU2130	GCA_001152165.1_6925_3_18_genomic	CLFR01000013.1	14	nasopharynx	Thailand:Maela	13316		dICE
S. pneumoniae	type strain: N	GCA_001152725.1_6259_5_5_genomic	CJZY01000011.1	NT	nasopharynx	Thailand:Maela	13316		dICE
S. pneumoniae	SMRU638	GCA_001158485.1_6791_6_14_genomic	CRQQ01000014.1	14	nasopharynx	Thailand:Maela	13316		dICE
S. pneumoniae	SMRU1941	GCA_001159965.1_6823_4_21_genomic	CKVQ01000016.1	14	nasopharynx	Thailand:Maela	13316		dICE
S. pneumoniae	SMRU691	GCA_001161945.1_6730_6_19_genomic	0	NT	nasopharynx	Thailand:Maela	13316		dICE
S. pneumoniae	14	GCA_001162225.1_6631_4_14_genomic	0	14	nasopharynx	Thailand:Maela	13316		dICE
S. pneumoniae	SMRU1459	GCA_001162565.1_6805_3_19_genomic	CRSS01000013.1	14	nasopharynx	Thailand:Maela	13316		dICE
S. pneumoniae	110093	GCA_001165405.2_6999_4_13_genomic	CNSQ02000200.1	6A	nasopharynx	USA:Massachesetts	13316		dICE
S. pneumoniae	SMRU3123	GCA_001169385.1_7068_4_3_genomic	CMMU01000016.1	14	nasopharynx	Thailand:Maela	13316		dICE
S. pneumoniae	SMRU740	GCA_001169785.1_6730_8_20_genomic	CRBJ01000009.1	14	nasopharynx	Thailand:Maela	13316		dICE
S. pneumoniae	SMRU1179	GCA_001172065.1_6755_6_3_genomic	CRPA01000002.1	14	nasopharynx	Thailand:Maela	13316		dICE
S. pneumoniae	SMRU2846	GCA_001174445.1_7004_6_38_genomic	CMAX01000010.1	14	nasopharynx	Thailand:Maela	13316		dICE
S. pneumoniae	SMRU600	GCA_001193395.1_6730_1_24_genomic	CQXN01000007.1	NT	nasopharynx	Thailand:Maela	13316		dICE
S. pneumoniae	SMRU828	GCA_001193915.1_6775_1_12_genomic	0	14	nasopharynx	Thailand:Maela	13316		dICE
S. pneumoniae	SMRU1274	GCA_001194945.1_6736_7_2_genomic	0	14	nasopharynx	Thailand:Maela	13316		dICE
S. pneumoniae	SMRU1394	GCA_001197535.1_6710_8_2_genomic	CQWA01000011.1	14	nasopharynx	Thailand:Maela	13316		dICE
S. pneumoniae	SMRU1578	GCA_001197875.1_6807_1_18_genomic	CRWG01000014.1	14	nasopharynx	Thailand:Maela	13316		dICE
S. pneumoniae	SMRU1727	GCA_001199435.1_6805_6_23_genomic	CRUW01000014.1	14	nasopharynx	Thailand:Maela	13316		dICE
S. pneumoniae	SMRU763	GCA_001199835.1_6714_7_19_genomic	0	NT	nasopharynx	Thailand:Maela	13316		dICE
S. pneumoniae	SMRU1674	GCA_001201975.1_6805_4_18_genomic	CRTL01000013.1	14	nasopharynx	Thailand:Maela	13316		dICE
S. pneumoniae	SMRU1662	GCA_001202215.1_6805_4_6_genomic	CRTR01000011.1	14	nasopharynx	Thailand:Maela	13316		dICE
S. pneumoniae	SMRU1474	GCA_001202755.1_6753_1_10_genomic	0	14	nasopharynx	Thailand:Maela	13316		dICE
S. pneumoniae	SMRU1426	GCA_001204035.1_6805_2_10_genomic	0	14	nasopharynx	Thailand:Maela	13316		dICE
S. pneumoniae	SMRU888	GCA_001205415.1_6755_3_24_genomic	0	14	nasopharynx	Thailand:Maela	13316		dICE
S. pneumoniae	SMRU1436	GCA_001207195.1_6805_2_20_genomic	CRSF01000016.1	14	nasopharynx	Thailand:Maela	13316		dICE
S. pneumoniae	SMRU1428	GCA_001207925.1_6805_2_12_genomic	CRRX01000012.1	14	nasopharynx	Thailand:Maela	13316		dICE
S. pneumoniae	14	GCA_001334915.1_6664_1_7_genomic	0	14	nasopharynx	Thailand:Maela	13316		dICE
S. pneumoniae	14	GCA_001336535.1_6259_8_5_genomic	CIBS01000015.1	14	nasopharynx	Thailand:Maela	13316		dICE
S. pneumoniae	type strain: N	GCA_001336815.1_6259_7_3_genomic	0	NT	nasopharynx	Thailand:Maela	13316		dICE
S. pneumoniae	SMRU729	GCA_001337195.1_6730_8_9_genomic	0	14	nasopharynx	Thailand:Maela	13316		dICE
S. pneumoniae	SMRU622	GCA_001337875.1_6730_3_22_genomic	0	14	nasopharynx	Thailand:Maela	13316		dICE
S. pneumoniae	SMRU1445	GCA_001341655.1_6805_3_5_genomic	CHUO01000013.1	14	nasopharynx	Thailand:Maela	13316		dICE
S. pneumoniae	SMRU1201	GCA_001342315.1_6736_4_1_genomic	0	14	nasopharynx	Thailand:Maela	13316		dICE
S. pneumoniae	SMRU1298	GCA_001342395.1_6736_8_2_genomic	CGXB01000013.1	14	nasopharynx	Thailand:Maela	13316		dICE
S. pneumoniae	SMRU2068	GCA_001344435.1_6899_6_4_genomic	0	14	nasopharynx	Thailand:Maela	13316		dICE
S. pneumoniae	SMRU2363	GCA_001346335.1_6983_7_59_genomic	0	14	nasopharynx	Thailand:Maela	13316		dICE
S. pneumoniae	SMRU2726	GCA_001347115.1_6938_8_14_genomic	CHVJ01000022.1	14	nasopharynx	Thailand:Maela	13316		dICE
S. pneumoniae	SMRU3034	GCA_001347295.1_7054_4_10_genomic	0	14	nasopharynx	Thailand:Maela	13316		dICE
S. pneumoniae	SMRU3077	GCA_001347515.1_7054_6_5_genomic	CHIF01000016.1	14	nasopharynx	Thailand:Maela	13316		dICE
S. pneumoniae	C14257	GCA_900058085.1_7004_3_54_genomic	0	09L	CSF	Malawi	13316		dICE
S. pneumoniae	35C	GCA_001089085.1_6630_4_4_genomic	CIMB01000008.1	35C	nasopharynx	Thailand:Maela	13315		dICE
S. pneumoniae	SMRU2298	GCA_001128945.1_6983_4_90_genomic	CLWL01000006.1	35C	nasopharynx	Thailand:Maela	13315		dICE
S. pneumoniae	SMRU1373	GCA_001144765.1_6710_7_5_genomic	CQVK01000006.1	35C	nasopharynx	Thailand:Maela	13315		dICE
S. pneumoniae	SMRU2392	GCA_001151905.1_6983_8_88_genomic	CLZQ01000005.1	35C	nasopharynx	Thailand:Maela	13315		dICE
S. pneumoniae	SMRU1012	GCA_001170825.1_6805_1_4_genomic	CRRR01000008.1	35C	nasopharynx	Thailand:Maela	13315		dICE
S. pneumoniae	SMRU783	GCA_001339975.1_6755_1_15_genomic	CHTQ01000007.1	35C	nasopharynx	Thailand:Maela	13315		dICE
S. pneumoniae	SMRU2223	GCA_001343395.1_6983_2_15_genomic	CIIA01000004.1	35C	nasopharynx	Thailand:Maela	13315		dICE
S. pneumoniae	SMRU2493	GCA_001346235.1_6949_4_21_genomic	0	35C	nasopharynx	Thailand:Maela	13315		dICE
S. pneumoniae	G54	GCA_000019825.1_ASM1982v1_genomic	0	unknown	respiratory sample	Italy: Genova	13314		dICE
S. pneumoniae	SP11-BS70	GCA_000170075.1_ASM17007v1_genomic	0	unknown	unknown	unknown	13314		dICE
S. pneumoniae	2842STDY5753151	GCA_900027645.1_12673_6_66_genomic	FDAB01000018.1	NA	Blood	Netherlands	13314		dICE
S. pneumoniae	MLV-016	GCA_000171715.1_ASM17171v1_genomic	ABGH01000005.1	unknown	unknown	unknown	13313		dICE
S. pneumoniae	GA47179	GCA_000251785.2_ASM25178v2_genomic	0	unknown	blood	USA: Metropolitan Atlanta	13313		dICE
S. pneumoniae	GA47794	GCA_000251925.2_ASM25192v2_genomic	AILQ01000005.1	unknown	blood	USA: Metropolitan Atlanta	13313		dICE
S. pneumoniae	GA47562	GCA_000279595.1_ASM27959v1_genomic	ALCY01000006.1	unknown	blood	USA: Metropolitan Atlanta	13313		dICE
S. pneumoniae	14	GCA_000983075.2_9803_7_79_genomic	CVOG01000007.1	unknown	unknown	unknown	13313		dICE
S. pneumoniae	325_SPNE	GCA_001072305.1_ASM107230v1_genomic	0	unknown	unknown	USA: WA	13313		dICE
S. pneumoniae	SMRU2561	GCA_001083385.1_6972_2_17_genomic	0	14	nasopharynx	Thailand:Maela	13313		dICE
S. pneumoniae	CH2053	GCA_001084725.2_7622_3_55_genomic	COBY02000025.1	11A	nasopharynx	USA:Massachesetts	13313		dICE
S. pneumoniae	14	GCA_001085665.1_6631_2_24_genomic	CKHO01000009.1	14	nasopharynx	Thailand:Maela	13313		dICE
S. pneumoniae	ND6147	GCA_001085965.2_7553_4_23_genomic	CNYF02000128.1	15A	nasopharynx	USA:Massachesetts	13313		dICE
S. pneumoniae	NP7017	GCA_001087505.2_7553_4_33_genomic	0	15A	nasopharynx	USA:Massachesetts	13313		dICE
S. pneumoniae	R34-3149	GCA_001087865.2_7001_3_13_genomic	0	11A	nasopharynx	USA:Massachesetts	13313		dICE
S. pneumoniae	SMRU1815	GCA_001088165.1_6840_3_15_genomic	0	14	nasopharynx	Thailand:Maela	13313		dICE
S. pneumoniae	R34-3170	GCA_001088985.2_6952_7_9_genomic	0	11A	nasopharynx	USA:Massachesetts	13313		dICE
S. pneumoniae	PT8037	GCA_001089285.2_7553_5_75_genomic	CNZP02000007.1	11A	nasopharynx	USA:Massachesetts	13313		dICE
S. pneumoniae	14	GCA_001089425.1_6630_1_16_genomic	CKDR01000005.1	14	nasopharynx	Thailand:Maela	13313		dICE
S. pneumoniae	R34-3158	GCA_001089885.2_7001_3_21_genomic	0	15A	nasopharynx	USA:Massachesetts	13313		dICE
S. pneumoniae	ND6073	GCA_001090825.2_7622_5_90_genomic	0	11A	nasopharynx	USA:Massachesetts	13313		dICE
S. pneumoniae	R34-3052	GCA_001090865.2_6925_1_70_genomic	CNNY02000051.1	11A	nasopharynx	USA:Massachesetts	13313		dICE
S. pneumoniae	LE4127	GCA_001091265.2_7622_4_39_genomic	COEB02000097.1	11A	nasopharynx	USA:Massachesetts	13313		dICE
S. pneumoniae	R34-3095	GCA_001092705.2_7001_1_18_genomic	0	11A	nasopharynx	USA:Massachesetts	13313		dICE
S. pneumoniae	ND6103	GCA_001093145.2_7622_5_94_genomic	COFW02000040.1	11A	nasopharynx	USA:Massachesetts	13313		dICE
S. pneumoniae	SMRU1786	GCA_001094345.1_6871_1_10_genomic	0	19F	nasopharynx	Thailand:Maela	13313		dICE
S. pneumoniae	R34-3173	GCA_001094385.2_6952_7_13_genomic	0	33F	nasopharynx	USA:Massachesetts	13313		dICE
S. pneumoniae	R34-3156	GCA_001095745.2_7001_3_19_genomic	0	11A	nasopharynx	USA:Massachesetts	13313		dICE
S. pneumoniae	14	GCA_001095925.1_9803_8_9_genomic	CMSY01000007.1	unknown	unknown	unknown	13313		dICE
S. pneumoniae	PT8063	GCA_001096865.2_7553_5_82_genomic	CNZQ02000037.1	11A	nasopharynx	USA:Massachesetts	13313		dICE
S. pneumoniae	BR1039	GCA_001097025.2_7622_2_13_genomic	COAM02000092.1	11A	nasopharynx	USA:Massachesetts	13313		dICE
S. pneumoniae	14	GCA_001099105.1_6631_2_19_genomic	0	14	nasopharynx	Thailand:Maela	13313		dICE
S. pneumoniae	14	GCA_001100825.1_6630_1_6_genomic	CKEC01000006.1	14	nasopharynx	Thailand:Maela	13313		dICE
S. pneumoniae	PT8053	GCA_001101565.2_7553_5_80_genomic	0	11A	nasopharynx	USA:Massachesetts	13313		dICE
S. pneumoniae	SMRU2550	GCA_001102345.1_6972_2_6_genomic	CLRR01000010.1	14	nasopharynx	Thailand:Maela	13313		dICE
S. pneumoniae	20	GCA_001102525.1_6631_6_22_genomic	0	20	nasopharynx	Thailand:Maela	13313		dICE
S. pneumoniae	SMRU2980	GCA_001102785.1_7038_6_4_genomic	0	14	nasopharynx	Thailand:Maela	13313		dICE
S. pneumoniae	SMRU2784	GCA_001103225.1_7011_4_24_genomic	CMDZ01000009.1	14	nasopharynx	Thailand:Maela	13313		dICE
S. pneumoniae	BR1106	GCA_001103765.2_7622_2_36_genomic	0	15A	nasopharynx	USA:Massachesetts	13313		dICE
S. pneumoniae	263137	GCA_001104405.2_6999_6_7_genomic	0	11A	nasopharynx	USA:Massachesetts	13313		dICE
S. pneumoniae	R34-3054	GCA_001104805.2_6925_2_73_genomic	CNOA02000092.1	11A	nasopharynx	USA:Massachesetts	13313		dICE
S. pneumoniae	BR1086	GCA_001105085.2_7622_2_30_genomic	0	15A	nasopharynx	USA:Massachesetts	13313		dICE
S. pneumoniae	14	GCA_001105545.1_6641_6_3_genomic	0	14	nasopharynx	Thailand:Maela	13313		dICE
S. pneumoniae	R34-3150	GCA_001105605.2_7001_3_14_genomic	0	15A	nasopharynx	USA:Massachesetts	13313		dICE
S. pneumoniae	335574	GCA_001105905.2_6999_7_2_genomic	0	11A	nasopharynx	USA:Massachesetts	13313		dICE
S. pneumoniae	R34-3121	GCA_001106165.2_7001_2_16_genomic	CNWQ02000057.1	33F	nasopharynx	USA:Massachesetts	13313		dICE
S. pneumoniae	14	GCA_001107445.1_6631_5_10_genomic	CKJG01000009.1	14	nasopharynx	Thailand:Maela	13313		dICE
S. pneumoniae	R34-3179	GCA_001107785.2_6952_7_19_genomic	0	15A	nasopharynx	USA:Massachesetts	13313		dICE
S. pneumoniae	14	GCA_001108085.1_6630_4_18_genomic	CKGA01000006.1	14	nasopharynx	Thailand:Maela	13313		dICE
S. pneumoniae	SMRU2849	GCA_001108145.1_7004_6_41_genomic	CMBB01000013.1	14	nasopharynx	Thailand:Maela	13313		dICE
S. pneumoniae	R34-3138	GCA_001108285.2_7001_3_4_genomic	CNXP02000148.1	15A	nasopharynx	USA:Massachesetts	13313		dICE
S. pneumoniae	14	GCA_001108805.1_9803_8_72_genomic	CMSN01000006.1	unknown	unknown	unknown	13313		dICE
S. pneumoniae	40	GCA_001110265.1_6649_8_12_genomic	CKMR01000002.1	40	nasopharynx	Thailand:Maela	13313		dICE
S. pneumoniae	SMRU837	GCA_001110585.1_6775_1_21_genomic	0	14	nasopharynx	Thailand:Maela	13313		dICE
S. pneumoniae	ND6104	GCA_001111205.2_7622_5_95_genomic	COFV02000104.1	11A	nasopharynx	USA:Massachesetts	13313		dICE
S. pneumoniae	14	GCA_001111845.1_6631_3_5_genomic	0	14	nasopharynx	Thailand:Maela	13313		dICE
S. pneumoniae	SMRU2452	GCA_001112285.1_6949_3_4_genomic	CLPU01000009.1	14	nasopharynx	Thailand:Maela	13313		dICE
S. pneumoniae	SMRU2859	GCA_001112525.1_7004_5_3_genomic	0	14	nasopharynx	Thailand:Maela	13313		dICE
S. pneumoniae	SMRU1760	GCA_001112605.1_6840_1_8_genomic	0	14	nasopharynx	Thailand:Maela	13313		dICE
S. pneumoniae	PT8013	GCA_001114465.2_7553_5_67_genomic	CNZJ02000143.1	15A	nasopharynx	USA:Massachesetts	13313		dICE
S. pneumoniae	14	GCA_001116585.1_6631_6_1_genomic	0	14	nasopharynx	Thailand:Maela	13313		dICE
S. pneumoniae	R34-3214	GCA_001117905.2_6999_2_8_genomic	0	11A	nasopharynx	USA:Massachesetts	13313		dICE
S. pneumoniae	389109	GCA_001118485.2_6999_7_19_genomic	CNVL02000050.1	11A	nasopharynx	USA:Massachesetts	13313		dICE
S. pneumoniae	SMRU1966	GCA_001119105.1_6823_5_22_genomic	CKWM01000010.1	14	nasopharynx	Thailand:Maela	13313		dICE
S. pneumoniae	SMRU1620	GCA_001123245.1_6807_3_12_genomic	CKSR01000009.1	14	nasopharynx	Thailand:Maela	13313		dICE
S. pneumoniae	R34-3081	GCA_001124005.2_7001_1_4_genomic	CNWJ02000047.1	11A	nasopharynx	USA:Massachesetts	13313		dICE
S. pneumoniae	20	GCA_001125685.1_6664_1_20_genomic	0	20	nasopharynx	Thailand:Maela	13313		dICE
S. pneumoniae	14	GCA_001125825.1_9803_8_24_genomic	CMQX01000007.1	unknown	unknown	unknown	13313		dICE
S. pneumoniae	ND6151	GCA_001126945.2_7553_4_24_genomic	CNYB02000103.1	11A	nasopharynx	USA:Massachesetts	13313		dICE
S. pneumoniae	R34-3199	GCA_001127325.2_6999_1_16_genomic	CNRG02000101.1	19A	nasopharynx	USA:Massachesetts	13313		dICE
S. pneumoniae	14	GCA_001128005.1_6259_8_22_genomic	0	14	nasopharynx	Thailand:Maela	13313		dICE
S. pneumoniae	SMRU2211	GCA_001128285.1_6983_2_3_genomic	CLUU01000010.1	20	nasopharynx	Thailand:Maela	13313		dICE
S. pneumoniae	386329	GCA_001129025.2_6999_7_17_genomic	CNVM02000052.1	11A	nasopharynx	USA:Massachesetts	13313		dICE
S. pneumoniae	BR1109	GCA_001129765.2_7622_2_37_genomic	COBE02000070.1	15A	nasopharynx	USA:Massachesetts	13313		dICE
S. pneumoniae	SMRU1843	GCA_001129925.1_6871_2_19_genomic	0	20	nasopharynx	Thailand:Maela	13313		dICE
S. pneumoniae	R34-3064	GCA_001130165.2_6925_2_83_genomic	0	15A	nasopharynx	USA:Massachesetts	13313		dICE
S. pneumoniae	ND6085	GCA_001130665.2_7622_5_91_genomic	0	11A	nasopharynx	USA:Massachesetts	13313		dICE
S. pneumoniae	MD5071	GCA_001131205.2_7622_5_58_genomic	0	11A	nasopharynx	USA:Massachesetts	13313		dICE
S. pneumoniae	14	GCA_001131265.1_6630_2_17_genomic	0	14	nasopharynx	Thailand:Maela	13313		dICE
S. pneumoniae	20	GCA_001131545.1_6631_7_11_genomic	CKKF01000015.1	20	nasopharynx	Thailand:Maela	13313		dICE
S. pneumoniae	14	GCA_001131805.1_6649_8_8_genomic	CKND01000002.1	14	nasopharynx	Thailand:Maela	13313		dICE
S. pneumoniae	SMRU1927	GCA_001132105.1_6823_4_7_genomic	0	14	nasopharynx	Thailand:Maela	13313		dICE
S. pneumoniae	LE4018	GCA_001134465.2_7622_4_11_genomic	CODG02000012.1	11A	nasopharynx	USA:Massachesetts	13313		dICE
S. pneumoniae	R34-3036	GCA_001135645.2_6925_1_55_genomic	CNNQ02000069.1	15A	nasopharynx	USA:Massachesetts	13313		dICE
S. pneumoniae	R34-3225	GCA_001137185.2_6999_2_19_genomic	CNRS02000071.1	15A	nasopharynx	USA:Massachesetts	13313		dICE
S. pneumoniae	SMRU205	GCA_001137225.1_6680_8_13_genomic	0	14	nasopharynx	Thailand:Maela	13313		dICE
S. pneumoniae	14	GCA_001138265.1_6631_6_6_genomic	0	14	nasopharynx	Thailand:Maela	13313		dICE
S. pneumoniae	242588	GCA_001139545.2_6999_6_4_genomic	0	11A	nasopharynx	USA:Massachesetts	13313		dICE
S. pneumoniae	R34-3040	GCA_001141485.2_6925_1_59_genomic	CNNJ02000068.1	15A	nasopharynx	USA:Massachesetts	13313		dICE
S. pneumoniae	20	GCA_001144585.1_6593_5_9_genomic	0	20	nasopharynx	Thailand:Maela	13313		dICE
S. pneumoniae	14	GCA_001147525.1_6631_1_7_genomic	0	14	nasopharynx	Thailand:Maela	13313		dICE
S. pneumoniae	SMRU758	GCA_001147845.1_6714_7_14_genomic	CQWL01000006.1	14	nasopharynx	Thailand:Maela	13313		dICE
S. pneumoniae	R34-3208	GCA_001148565.2_6999_2_2_genomic	0	11A	nasopharynx	USA:Massachesetts	13313		dICE
S. pneumoniae	SMRU2512	GCA_001149345.1_6925_7_16_genomic	CLIP01000010.1	14	nasopharynx	Thailand:Maela	13313		dICE
S. pneumoniae	459747	GCA_001149705.2_6952_4_12_genomic	0	11A	nasopharynx	USA:Massachesetts	13313		dICE
S. pneumoniae	R34-3147	GCA_001150885.2_7001_3_12_genomic	CNXD02000036.1	11A	nasopharynx	USA:Massachesetts	13313		dICE
S. pneumoniae	SMRU1486	GCA_001152545.1_6753_1_22_genomic	0	14	nasopharynx	Thailand:Maela	13313		dICE
S. pneumoniae	PT8072	GCA_001153205.2_7553_5_86_genomic	0	11A	nasopharynx	USA:Massachesetts	13313		dICE
S. pneumoniae	20	GCA_001154245.1_6664_1_1_genomic	CKNH01000016.1	20	nasopharynx	Thailand:Maela	13313		dICE
S. pneumoniae	SMRU1417	GCA_001154305.1_6805_2_1_genomic	0	14	nasopharynx	Thailand:Maela	13313		dICE
S. pneumoniae	R34-3077	GCA_001154485.2_6925_2_95_genomic	0	15A	nasopharynx	USA:Massachesetts	13313		dICE
S. pneumoniae	14	GCA_001158045.1_6631_5_14_genomic	CKJE01000011.1	14	nasopharynx	Thailand:Maela	13313		dICE
S. pneumoniae	ND6156	GCA_001161225.2_7553_4_26_genomic	0	11A	nasopharynx	USA:Massachesetts	13313		dICE
S. pneumoniae	SMRU1803	GCA_001161465.1_6840_3_3_genomic	CLAG01000016.1	20	nasopharynx	Thailand:Maela	13313		dICE
S. pneumoniae	SMRU1234	GCA_001161725.1_6736_5_10_genomic	0	14	nasopharynx	Thailand:Maela	13313		dICE
S. pneumoniae	SMRU1682	GCA_001163205.1_6805_5_2_genomic	CRUD01000010.1	14	nasopharynx	Thailand:Maela	13313		dICE
S. pneumoniae	MD5070	GCA_001163725.2_7622_5_57_genomic	COEO02000002.1	11A	nasopharynx	USA:Massachesetts	13313		dICE
S. pneumoniae	SMRU567	GCA_001164745.1_6714_8_15_genomic	CQWY01000005.1	14	nasopharynx	Thailand:Maela	13313		dICE
S. pneumoniae	SMRU2125	GCA_001165265.1_6925_3_13_genomic	CLFY01000013.1	20	nasopharynx	Thailand:Maela	13313		dICE
S. pneumoniae	R34-3228	GCA_001165765.2_6999_2_22_genomic	CNRZ02000033.1	11A	nasopharynx	USA:Massachesetts	13313		dICE
S. pneumoniae	NP7010	GCA_001166525.2_7553_4_30_genomic	CNYK02000102.1	11A	nasopharynx	USA:Massachesetts	13313		dICE
S. pneumoniae	SMRU2860	GCA_001166885.1_7004_5_4_genomic	0	14	nasopharynx	Thailand:Maela	13313		dICE
S. pneumoniae	SMRU579	GCA_001169205.1_6730_1_3_genomic	CQXR01000011.1	14	nasopharynx	Thailand:Maela	13313		dICE
S. pneumoniae	LE4111	GCA_001171025.2_7622_4_34_genomic	CODX02000076.1	11A	nasopharynx	USA:Massachesetts	13313		dICE
S. pneumoniae	R34-3102	GCA_001171085.2_7001_2_2_genomic	0	18C	nasopharynx	USA:Massachesetts	13313		dICE
S. pneumoniae	SMRU1524	GCA_001192595.1_6753_3_12_genomic	0	14	nasopharynx	Thailand:Maela	13313		dICE
S. pneumoniae	SMRU1317	GCA_001193295.1_6736_8_21_genomic	0	14	nasopharynx	Thailand:Maela	13313		dICE
S. pneumoniae	SMRU1449	GCA_001197615.1_6805_3_9_genomic	0	14	nasopharynx	Thailand:Maela	13313		dICE
S. pneumoniae	SMRU1743	GCA_001199075.1_6805_7_14_genomic	CRVM01000010.1	14	nasopharynx	Thailand:Maela	13313		dICE
S. pneumoniae	SMRU1581	GCA_001199475.1_6807_1_21_genomic	0	14	nasopharynx	Thailand:Maela	13313		dICE
S. pneumoniae	SMRU1106	GCA_001202275.1_6731_6_2_genomic	0	14	nasopharynx	Thailand:Maela	13313		dICE
S. pneumoniae	SMRU1297	GCA_001203575.1_6736_8_1_genomic	0	14	nasopharynx	Thailand:Maela	13313		dICE
S. pneumoniae	SMRU1517	GCA_001205655.1_6753_3_5_genomic	CRKI01000006.1	14	nasopharynx	Thailand:Maela	13313		dICE
S. pneumoniae	SMRU1747	GCA_001205695.1_6805_7_18_genomic	CRVP01000012.1	20	nasopharynx	Thailand:Maela	13313		dICE
S. pneumoniae	SMRU677	GCA_001205725.1_6730_6_5_genomic	CRAJ01000006.1	14	nasopharynx	Thailand:Maela	13313		dICE
S. pneumoniae	SMRU1320	GCA_001205975.1_6736_8_24_genomic	CRIF01000009.1	15A	nasopharynx	Thailand:Maela	13313		dICE
S. pneumoniae	SMRU1710	GCA_001207275.1_6805_6_6_genomic	CRVI01000010.1	14	nasopharynx	Thailand:Maela	13313		dICE
S. pneumoniae	R34-3080	GCA_001299655.2_7001_1_3_genomic	0	11A	nasopharynx	USA:Massachesetts	13313		dICE
S. pneumoniae	303656	GCA_001299955.2_6999_6_17_genomic	CHBK02000062.1	18C	nasopharynx	USA:Massachesetts	13313		dICE
S. pneumoniae	187406	GCA_001300235.2_6999_5_15_genomic	CIEE02000046.1	33F	nasopharynx	USA:Massachesetts	13313		dICE
S. pneumoniae	R34-3071	GCA_001300315.2_6925_2_89_genomic	CHBF02000043.1	11A	nasopharynx	USA:Massachesetts	13313		dICE
S. pneumoniae	R34-3126	GCA_001300515.2_7001_2_21_genomic	0	15A	nasopharynx	USA:Massachesetts	13313		dICE
S. pneumoniae	74124	GCA_001300575.2_6999_4_1_genomic	0	11A	nasopharynx	USA:Massachesetts	13313		dICE
S. pneumoniae	R34-3226	GCA_001300695.2_6999_2_20_genomic	CHBI02000082.1	15A	nasopharynx	USA:Massachesetts	13313		dICE
S. pneumoniae	R34-3130	GCA_001300715.2_7001_2_23_genomic	CHWX02000107.1	15A	nasopharynx	USA:Massachesetts	13313		dICE
S. pneumoniae	LE4040	GCA_001301175.2_7622_4_17_genomic	0	11A	nasopharynx	USA:Massachesetts	13313		dICE
S. pneumoniae	LE4005	GCA_001301195.2_7622_4_7_genomic	CFLV02000010.1	11A	nasopharynx	USA:Massachesetts	13313		dICE
S. pneumoniae	NP7112	GCA_001301335.2_7553_5_58_genomic	0	15A	nasopharynx	USA:Massachesetts	13313		dICE
S. pneumoniae	CH2091	GCA_001301355.2_7622_3_69_genomic	0	11A	nasopharynx	USA:Massachesetts	13313		dICE
S. pneumoniae	PT8065	GCA_001301375.2_7553_5_84_genomic	CFIV02000004.1	15A	nasopharynx	USA:Massachesetts	13313		dICE
S. pneumoniae	NP7105	GCA_001301475.2_7553_5_56_genomic	CHIQ02000170.1	15A	nasopharynx	USA:Massachesetts	13313		dICE
S. pneumoniae	ND6117	GCA_001301555.2_7553_4_5_genomic	CFIR02000056.1	19A	nasopharynx	USA:Massachesetts	13313		dICE
S. pneumoniae	NP7095	GCA_001301815.2_7553_5_52_genomic	0	11A	nasopharynx	USA:Massachesetts	13313		dICE
S. pneumoniae	LE4050	GCA_001301875.2_7622_4_19_genomic	0	11A	nasopharynx	USA:Massachesetts	13313		dICE
S. pneumoniae	BR1003	GCA_001302135.2_7622_2_2_genomic	CHIT02000109.1	15A	nasopharynx	USA:Massachesetts	13313		dICE
S. pneumoniae	14	GCA_001335155.1_6664_1_12_genomic	0	14	nasopharynx	Thailand:Maela	13313		dICE
S. pneumoniae	14	GCA_001335175.1_6631_5_5_genomic	0	14	nasopharynx	Thailand:Maela	13313		dICE
S. pneumoniae	14	GCA_001335795.1_6631_6_2_genomic	0	14	nasopharynx	Thailand:Maela	13313		dICE
S. pneumoniae	SMRU684	GCA_001337315.1_6730_6_12_genomic	0	14	nasopharynx	Thailand:Maela	13313		dICE
S. pneumoniae	SMRU776	GCA_001337375.1_6755_1_8_genomic	0	40	nasopharynx	Thailand:Maela	13313		dICE
S. pneumoniae	SMRU1008	GCA_001339055.1_6731_1_24_genomic	0	20	nasopharynx	Thailand:Maela	13313		dICE
S. pneumoniae	SMRU1009	GCA_001339195.1_6805_1_1_genomic	0	20	nasopharynx	Thailand:Maela	13313		dICE
S. pneumoniae	SMRU1502	GCA_001340535.1_6753_2_13_genomic	CIBZ01000009.1	40	nasopharynx	Thailand:Maela	13313		dICE
S. pneumoniae	SMRU1399	GCA_001341015.1_6710_8_7_genomic	0	14	nasopharynx	Thailand:Maela	13313		dICE
S. pneumoniae	SMRU1327	GCA_001341415.1_6841_7_7_genomic	0	14	nasopharynx	Thailand:Maela	13313		dICE
S. pneumoniae	SMRU1680	GCA_001342375.1_6805_4_24_genomic	CHUR01000009.1	14	nasopharynx	Thailand:Maela	13313		dICE
S. pneumoniae	SMRU2359	GCA_001345635.1_6983_7_55_genomic	0	20	nasopharynx	Thailand:Maela	13313		dICE
S. pneumoniae	SMRU2473	GCA_001346295.1_6949_4_1_genomic	0	14	nasopharynx	Thailand:Maela	13313		dICE
S. pneumoniae	SMRU2757	GCA_001346795.1_7011_3_21_genomic	CGZX01000012.1	14	nasopharynx	Thailand:Maela	13313		dICE
S. pneumoniae	SMRU2523	GCA_001347075.1_6925_8_3_genomic	CGZA01000006.1	14	nasopharynx	Thailand:Maela	13313		dICE
S. pneumoniae	SMRU3000	GCA_001347215.1_7038_6_24_genomic	0	14	nasopharynx	Thailand:Maela	13313		dICE
S. pneumoniae	SMRU3110	GCA_001347635.1_7092_6_14_genomic	0	14	nasopharynx	Thailand:Maela	13313		dICE
S. pneumoniae	SMRU3159	GCA_001348075.1_6938_3_34_genomic	CFGK01000006.1	14	nasopharynx	Thailand:Maela	13313		dICE
S. pneumoniae	14	GCA_001348115.1_9803_7_8_genomic	CHAP01000007.1	unknown	unknown	unknown	13313		dICE
S. pneumoniae	SMRU1009	GCA_001403815.1_6731_2_1_genomic	0	20	nasopharynx	Thailand:Maela	13313		dICE
S. pneumoniae	2842STDY5753394	GCA_900019765.1_12718_5_21_genomic	0	NA	Blood	Netherlands	13313		dICE
S. pneumoniae	2842STDY5753718	GCA_900019835.1_12754_3_57_genomic	FEKM01000011.1	NA	Blood	Netherlands	13313		dICE
S. pneumoniae	2842STDY5644279	GCA_900020815.1_11861_3_52_genomic	0	NA	CSF	Netherlands	13313		dICE
S. pneumoniae	2842STDY5644352	GCA_900029475.1_11861_4_28_genomic	0	NA	CSF	Netherlands	13313		dICE
S. pneumoniae	2842STDY5753710	GCA_900030775.1_12754_3_49_genomic	FEKE01000015.1	NA	Blood	Netherlands	13313		dICE
S. pneumoniae	2842STDY5644614	GCA_900046545.1_11861_5_3_genomic	FDTT01000009.1	NA	CSF	Netherlands	13313		dICE
S. pneumoniae	2245STDY5819519	GCA_900052755.1_13414_2_2_genomic	0	33F	BLOOD	USA	13313		dICE
S. pneumoniae	2245STDY5699092	GCA_900061165.1_12291_4_67_genomic	0	33F	BLOOD	USA	13313		dICE
S. pneumoniae	AP200	GCA_000146975.1_ASM14697v1_genomic	CP002121.1	unknown	cerebrospinal fluid of a patient with meningitis	Italy	13312		dICE
S. pneumoniae	GA52612	GCA_000279225.1_ASM27922v1_genomic	0	unknown	blood	USA: Metropolitan Atlanta	13312		dICE
S. pneumoniae	BR1117	GCA_001102805.2_7622_2_44_genomic	0	11A	nasopharynx	USA:Massachesetts	13312		dICE
S. pneumoniae	102720	GCA_001162665.2_6999_4_9_genomic	0	11A	nasopharynx	USA:Massachesetts	13312		dICE
S. pneumoniae	GA47760	GCA_000251905.2_ASM25190v2_genomic	0	unknown	blood	USA: Metropolitan Atlanta	13311		dICE
S. pneumoniae	2081685	GCA_000279085.1_ASM27908v1_genomic	0	unknown	cerebrospinal fluid	Netherlands	13311		dICE
S. pneumoniae	R34-3028	GCA_001119465.2_6930_8_22_genomic	CNOX02000075.1	19F	nasopharynx	USA:Massachesetts	13311		dICE
S. pneumoniae	2071247	GCA_000279025.1_ASM27902v1_genomic	0	unknown	cerebrospinal fluid	Netherlands	13310		dICE
S. pneumoniae	2842STDY5753696	GCA_900031355.1_12754_3_35_genomic	0	NA	Blood	Netherlands	13310		dICE
S. pneumoniae	GA13856	GCA_000232605.2_ASM23260v2_genomic	AGPB01000003.1	unknown	unknown	USA: Metropolitan Atlanta	13308		dICE
S. pneumoniae	ND6028	GCA_001109085.2_7622_5_78_genomic	0	15A	nasopharynx	USA:Massachesetts	13307		dICE
S. pneumoniae	SMRU3049	GCA_001088825.1_7054_5_1_genomic	CMKW01000007.1	NT	nasopharynx	Thailand:Maela	13301		dICE
S. pneumoniae	SMRU3071	GCA_001097125.1_7054_5_23_genomic	0	NT	nasopharynx	Thailand:Maela	13301		dICE
S. pneumoniae	SMRU3056	GCA_001116205.1_7054_5_8_genomic	0	NT	nasopharynx	Thailand:Maela	13301		dICE
S. pneumoniae	14/3	GCA_001326455.1_5310_1_2_genomic	CHCV01000013.1	14	not known	Denmark	13301		dICE
S. pneumoniae	SMRU2855	GCA_001133125.1_7004_6_47_genomic	CMBE01000016.1	22F	nasopharynx	Thailand:Maela	13297		dICE
S. pneumoniae	22F	GCA_001147505.1_6593_4_23_genomic	0	22F	nasopharynx	Thailand:Maela	13297		dICE
S. pneumoniae	SMRU1108	GCA_001147565.1_6731_6_4_genomic	0	22F	nasopharynx	Thailand:Maela	13297		dICE
S. pneumoniae	22F	GCA_001149065.1_6593_4_12_genomic	0	22F	nasopharynx	Thailand:Maela	13297		dICE
S. pneumoniae	SMRU2670	GCA_001150925.1_6938_6_6_genomic	0	22F	nasopharynx	Thailand:Maela	13297		dICE
S. pneumoniae	SMRU1532	GCA_001161605.1_6753_3_20_genomic	0	22F	nasopharynx	Thailand:Maela	13297		dICE
S. pneumoniae	SMRU1141	GCA_001192555.1_6755_4_13_genomic	0	22F	nasopharynx	Thailand:Maela	13297		dICE
S. pneumoniae	SMRU1055	GCA_001338475.1_6731_3_23_genomic	CHHD01000021.1	22F	nasopharynx	Thailand:Maela	13297		dICE
S. pneumoniae	SMRU1211	GCA_001342715.1_6736_4_11_genomic	CGWX01000019.1	22F	nasopharynx	Thailand:Maela	13297		dICE
S. pneumoniae	D28531	GCA_900052885.1_4564_2_2_genomic	0	18A	Blood	Malawi	13297		dICE
S. pneumoniae	GA44194	GCA_000232365.2_ASM23236v2_genomic	AGOP01000004.1	unknown	unknown	USA: Metropolitan Atlanta	13296		dICE
S. pneumoniae	2842STDY5644061	GCA_900042835.1_11861_2_27_genomic	0	NA	CSF	Netherlands	13290		dICE
S. pneumoniae	2842STDY5753533	GCA_900028875.1_12754_1_64_genomic	0	NA	Blood	Netherlands	13289		dICE
S. pneumoniae	MD5096	GCA_001110165.2_7622_5_61_genomic	COET02000007.1	16F	nasopharynx	USA:Massachesetts	13282		dICE
S. pneumoniae	2842STDY5753639	GCA_900030765.1_12754_2_74_genomic	FEHM01000007.1	NA	Blood	Netherlands	13282		dICE
S. pneumoniae	SMRU1970	GCA_001096605.1_6823_6_2_genomic	0	15A	nasopharynx	Thailand:Maela	13270		dICE
S. pneumoniae	SMRU2087	GCA_001100705.1_6899_6_23_genomic	0	15A	nasopharynx	Thailand:Maela	13270		dICE
S. pneumoniae	SMRU3073	GCA_001102505.1_7054_6_1_genomic	0	15A	nasopharynx	Thailand:Maela	13270		dICE
S. pneumoniae	SMRU2086	GCA_001107685.1_6899_6_22_genomic	CLEQ01000015.1	15A	nasopharynx	Thailand:Maela	13270		dICE
S. pneumoniae	SMRU1886	GCA_001108165.1_6823_2_14_genomic	CKTS01000003.1	15A	nasopharynx	Thailand:Maela	13270		dICE
S. pneumoniae	SMRU2258	GCA_001108605.1_6983_3_50_genomic	0	15A	nasopharynx	Thailand:Maela	13270		dICE
S. pneumoniae	15A	GCA_001110965.1_6630_3_13_genomic	0	15A	nasopharynx	Thailand:Maela	13270		dICE
S. pneumoniae	SMRU3067	GCA_001115285.1_7054_5_19_genomic	0	15A	nasopharynx	Thailand:Maela	13270		dICE
S. pneumoniae	SMRU2872	GCA_001125145.1_7004_5_16_genomic	0	15A	nasopharynx	Thailand:Maela	13270		dICE
S. pneumoniae	15A	GCA_001127765.1_6630_2_21_genomic	CKET01000005.1	15A	nasopharynx	Thailand:Maela	13270		dICE
S. pneumoniae	SMRU3086	GCA_001129825.1_7054_6_14_genomic	CMLN01000008.1	15A	nasopharynx	Thailand:Maela	13270		dICE
S. pneumoniae	SMRU1991	GCA_001130945.1_6823_6_23_genomic	CKXL01000006.1	15A	nasopharynx	Thailand:Maela	13270		dICE
S. pneumoniae	SMRU1635	GCA_001133665.1_6830_3_3_genomic	CKYL01000005.1	15A	nasopharynx	Thailand:Maela	13270		dICE
S. pneumoniae	SMRU987	GCA_001136025.1_6731_1_3_genomic	CRBV01000009.1	15A	nasopharynx	Thailand:Maela	13270		dICE
S. pneumoniae	SMRU2632	GCA_001138585.1_6972_5_16_genomic	0	15A	nasopharynx	Thailand:Maela	13270		dICE
S. pneumoniae	SMRU2160	GCA_001142145.1_6925_4_24_genomic	0	15A	nasopharynx	Thailand:Maela	13270		dICE
S. pneumoniae	SMRU1514	GCA_001142505.1_6753_3_2_genomic	CRJX01000010.1	15A	nasopharynx	Thailand:Maela	13270		dICE
S. pneumoniae	SMRU2570	GCA_001142865.1_6972_3_2_genomic	0	15A	nasopharynx	Thailand:Maela	13270		dICE
S. pneumoniae	SMRU2485	GCA_001147225.1_6949_4_13_genomic	0	15A	nasopharynx	Thailand:Maela	13270		dICE
S. pneumoniae	SMRU2551	GCA_001149265.1_6972_2_7_genomic	CLRV01000010.1	15A	nasopharynx	Thailand:Maela	13270		dICE
S. pneumoniae	SMRU2425	GCA_001150785.1_6949_2_1_genomic	0	15A	nasopharynx	Thailand:Maela	13270		dICE
S. pneumoniae	SMRU1241	GCA_001161565.1_6736_5_17_genomic	0	15A	nasopharynx	Thailand:Maela	13270		dICE
S. pneumoniae	SMRU2586	GCA_001166645.1_6972_3_18_genomic	CLSA01000008.1	15A	nasopharynx	Thailand:Maela	13270		dICE
S. pneumoniae	SMRU2119	GCA_001167805.1_6925_3_7_genomic	0	15A	nasopharynx	Thailand:Maela	13270		dICE
S. pneumoniae	SMRU2684	GCA_001168085.1_6938_6_20_genomic	0	15A	nasopharynx	Thailand:Maela	13270		dICE
S. pneumoniae	SMRU1534	GCA_001173065.1_6753_3_22_genomic	0	15A	nasopharynx	Thailand:Maela	13270		dICE
S. pneumoniae	SMRU1701	GCA_001173305.1_6805_5_21_genomic	0	15A	nasopharynx	Thailand:Maela	13270		dICE
S. pneumoniae	SMRU768	GCA_001201235.1_6714_7_24_genomic	CQWT01000014.1	15A	nasopharynx	Thailand:Maela	13270		dICE
S. pneumoniae	SMRU1542	GCA_001340975.1_6753_4_6_genomic	0	15A	nasopharynx	Thailand:Maela	13270		dICE
S. pneumoniae	SMRU1690	GCA_001341755.1_6805_5_10_genomic	0	15A	nasopharynx	Thailand:Maela	13270		dICE
S. pneumoniae	SMRU1650	GCA_001342975.1_6830_3_18_genomic	0	15A	nasopharynx	Thailand:Maela	13270		dICE
S. pneumoniae	SMRU1931	GCA_001343575.1_6823_4_11_genomic	CHUT01000012.1	15A	nasopharynx	Thailand:Maela	13270		dICE
S. pneumoniae	SMRU2117	GCA_001344875.1_6925_3_5_genomic	0	15A	nasopharynx	Thailand:Maela	13270		dICE
S. pneumoniae	SMRU2717	GCA_001084665.1_6938_8_5_genomic	CLNQ01000009.1	15A	nasopharynx	Thailand:Maela	13252		dICE
S. pneumoniae	SMRU2667	GCA_001087585.1_6938_6_3_genomic	CLMA01000005.1	15A	nasopharynx	Thailand:Maela	13252		dICE
S. pneumoniae	SMRU3003	GCA_001092805.1_7038_7_3_genomic	CMIW01000004.1	15A	nasopharynx	Thailand:Maela	13252		dICE
S. pneumoniae	SMRU989	GCA_001103685.1_6731_1_5_genomic	CRBY01000007.1	17F	nasopharynx	Thailand:Maela	13252		dICE
S. pneumoniae	SMRU3009	GCA_001111785.1_7038_7_9_genomic	CMJH01000009.1	15A	nasopharynx	Thailand:Maela	13252		dICE
S. pneumoniae	SMRU1183	GCA_001122545.1_6755_6_7_genomic	0	17F	nasopharynx	Thailand:Maela	13252		dICE
S. pneumoniae	SMRU971	GCA_001136545.1_6680_7_11_genomic	0	15A	nasopharynx	Thailand:Maela	13252		dICE
S. pneumoniae	SMRU1471	GCA_001137465.1_6753_1_7_genomic	CRJB01000006.1	15A	nasopharynx	Thailand:Maela	13252		dICE
S. pneumoniae	SMRU2572	GCA_001154805.1_6972_3_4_genomic	0	15A	nasopharynx	Thailand:Maela	13252		dICE
S. pneumoniae	SMRU2499	GCA_001159285.1_6925_7_3_genomic	CLIZ01000007.1	15A	nasopharynx	Thailand:Maela	13252		dICE
S. pneumoniae	SMRU1382	GCA_001166385.1_6710_7_14_genomic	CIMM01000010.1	15A	nasopharynx	Thailand:Maela	13252		dICE
S. pneumoniae	SMRU1170	GCA_001206435.1_6755_5_18_genomic	0	15A	nasopharynx	Thailand:Maela	13252		dICE
S. pneumoniae	SMRU1361	GCA_001342295.1_6710_6_17_genomic	0	17F	nasopharynx	Thailand:Maela	13252		dICE
S. pneumoniae	2245STDY5609015	GCA_900043865.1_11658_2_85_genomic	FFUD01000001.1	21	CSF	USA	13251		dICE
S. pneumoniae	2061617	GCA_000278985.1_ASM27898v1_genomic	ALBI01000005.1	unknown	cerebrospinal fluid	Netherlands	13250		dICE
S. pneumoniae	ND6000	GCA_001137345.2_7622_5_67_genomic	0	7C	nasopharynx	USA:Massachesetts	13243		dICE
S. pneumoniae	2082239	GCA_000279125.1_ASM27912v1_genomic	0	unknown	cerebrospinal fluid	Netherlands	13241		dICE
S. pneumoniae	BR1074	GCA_001089845.2_7622_2_23_genomic	0	7C	nasopharynx	USA:Massachesetts	13240		dICE
S. pneumoniae	GA58581	GCA_000279775.1_ASM27977v1_genomic	ALCQ01000005.1	unknown	blood	USA: Metropolitan Atlanta	13239		dICE
S. pneumoniae	16180	GCA_001126465.1_5737_2_7_genomic	CMTQ01000011.1	NT	not known	Australia	13239		dICE
S. pneumoniae	30949	GCA_001128525.1_5737_3_1_genomic	CMTR01000015.1	NT	not known	Australia	13239		dICE
S. pneumoniae	7B	GCA_001148545.1_6259_5_7_genomic	0	7B	nasopharynx	Thailand:Maela	13239		dICE
S. pneumoniae	16077	GCA_001169605.1_5737_2_11_genomic	0	NT	not known	Australia	13239		dICE
S. pneumoniae	SMRU1525	GCA_001342615.1_6753_3_13_genomic	CHTH01000004.1	7B	nasopharynx	Thailand:Maela	13239		dICE
S. pneumoniae	BS458	GCA_000173175.1_ASM17317v1_genomic	ABWA01000007.1	unknown	unknown	unknown	13238		dICE
S. pneumoniae	BS457	GCA_000173195.1_ASM17319v1_genomic	ABWB01000014.1	unknown	unknown	unknown	13238		dICE
S. pneumoniae	BS397	GCA_000173215.1_ASM17321v1_genomic	0	unknown	unknown	unknown	13238		dICE
S. pneumoniae	SP14-BS292	GCA_000173275.1_ASM17327v1_genomic	ABWQ01000013.1	unknown	unknown	unknown	13238		dICE
S. pneumoniae	BS455	GCA_000177775.1_ASM17777v1_genomic	ADHN01000082.1	unknown	unknown	unknown	13238		dICE
S. pneumoniae	R34-3108	GCA_001092165.2_7001_2_4_genomic	0	NT	nasopharynx	USA:Massachesetts	13238		dICE
S. pneumoniae	SMRU865	GCA_001097965.1_6755_3_1_genomic	0	37	nasopharynx	Thailand:Maela	13238		dICE
S. pneumoniae	SMRU1421	GCA_001103785.1_6805_2_5_genomic	CRSH01000012.1	7B	nasopharynx	Thailand:Maela	13238		dICE
S. pneumoniae	SMRU976	GCA_001105165.1_6680_7_16_genomic	0	9V	nasopharynx	Thailand:Maela	13238		dICE
S. pneumoniae	14/5	GCA_001110245.1_5310_1_3_genomic	CPSC01000001.1	14	not known	Denmark	13238		dICE
S. pneumoniae	37	GCA_001115225.1_6631_2_5_genomic	CKHR01000014.1	37	nasopharynx	Thailand:Maela	13238		dICE
S. pneumoniae	SMRU195	GCA_001115525.1_6680_8_3_genomic	0	37	nasopharynx	Thailand:Maela	13238		dICE
S. pneumoniae	37	GCA_001117105.1_9803_7_74_genomic	CMPZ01000019.1	unknown	unknown	unknown	13238		dICE
S. pneumoniae	ND6052	GCA_001140685.2_7622_5_86_genomic	COFM02000045.1	19F	nasopharynx	USA:Massachesetts	13238		dICE
S. pneumoniae	SMRU676	GCA_001154465.1_6730_6_4_genomic	CRAK01000016.1	37	nasopharynx	Thailand:Maela	13238		dICE
S. pneumoniae	SMRU584	GCA_001154945.1_6730_1_8_genomic	0	37	nasopharynx	Thailand:Maela	13238		dICE
S. pneumoniae	R34-3113	GCA_001160625.2_7001_2_9_genomic	0	19F	nasopharynx	USA:Massachesetts	13238		dICE
S. pneumoniae	37	GCA_001165205.1_6630_4_6_genomic	CKGL01000008.1	37	nasopharynx	Thailand:Maela	13238		dICE
S. pneumoniae	SMRU2334	GCA_001167325.1_6983_6_30_genomic	CLXO01000020.1	37	nasopharynx	Thailand:Maela	13238		dICE
S. pneumoniae	CH2105	GCA_001173125.2_7622_3_70_genomic	0	19F	nasopharynx	USA:Massachesetts	13238		dICE
S. pneumoniae	SMRU1604	GCA_001200695.1_6807_2_20_genomic	CRXA01000015.1	37	nasopharynx	Thailand:Maela	13238		dICE
S. pneumoniae	SMRU1174	GCA_001207735.1_6755_5_22_genomic	0	9V	nasopharynx	Thailand:Maela	13238		dICE
S. pneumoniae	CH2106	GCA_001302365.1_7622_3_71_genomic	CXOE01000045.1	19F	nasopharynx	USA:Massachesetts	13238		dICE
S. pneumoniae	37	GCA_001335395.1_6631_5_17_genomic	CHOA01000017.1	37	nasopharynx	Thailand:Maela	13238		dICE
S. pneumoniae	ASVL_JC_0001	GCA_000685585.1_ASVL_JC_0001v1_genomic	JJMK01000060.1	unknown	throat	USA: Alaska	13237		dICE
S. pneumoniae	SMRU2896	GCA_001092185.1_7004_7_64_genomic	0	9V	nasopharynx	Thailand:Maela	13237		dICE
S. pneumoniae	SMRU2837	GCA_001105325.1_7004_6_29_genomic	0	9V	nasopharynx	Thailand:Maela	13237		dICE
S. pneumoniae	9V	GCA_001111985.1_6631_6_3_genomic	CKKK01000010.1	9V	nasopharynx	Thailand:Maela	13237		dICE
S. pneumoniae	SMRU2065	GCA_001133545.1_6899_6_1_genomic	CLEG01000009.1	9V	nasopharynx	Thailand:Maela	13237		dICE
S. pneumoniae	SMRU2590	GCA_001159765.1_6972_3_22_genomic	0	9V	nasopharynx	Thailand:Maela	13237		dICE
S. pneumoniae	SMRU2895	GCA_001164025.1_7004_7_63_genomic	0	9V	nasopharynx	Thailand:Maela	13237		dICE
S. pneumoniae	SMRU1363	GCA_001199895.1_6710_6_19_genomic	CQUL01000009.1	9V	nasopharynx	Thailand:Maela	13237		dICE
S. pneumoniae	SMRU800	GCA_001201755.1_6755_2_8_genomic	CRMN01000005.1	9V	nasopharynx	Thailand:Maela	13237		dICE
S. pneumoniae	9V	GCA_001336015.1_6664_1_18_genomic	0	9V	nasopharynx	Thailand:Maela	13237		dICE
S. pneumoniae	GA47976	GCA_000233065.2_ASM23306v2_genomic	AGPY01000005.1	unknown	unknown	USA: Metropolitan Atlanta	13235		dICE
S. pneumoniae	gamPNI0373	GCA_000299015.1_ASM29901v1_genomic	CP001845.1	unknown	unknown	unknown	13235		dICE
S. pneumoniae	CGSP14	GCA_000019985.1_ASM1998v1_genomic	0	unknown	unknown	unknown	13232		dICE
S. pneumoniae	SP-BS293	GCA_000173295.1_ASM17329v1_genomic	ABWU01000013.1	unknown	unknown	unknown	13232		dICE
S. pneumoniae	GA41688	GCA_000232885.2_ASM23288v2_genomic	0	unknown	unknown	USA: Metropolitan Atlanta	13232		dICE
S. pneumoniae	SPAR95	GCA_000279635.1_ASM27963v1_genomic	0	unknown	blood	USA: Metropolitan Atlanta	13232		dICE
S. pneumoniae	SMRU2182	GCA_001089945.1_6925_5_22_genomic	0	37	nasopharynx	Thailand:Maela	13232		dICE
S. pneumoniae	304793	GCA_001120545.2_6999_6_18_genomic	0	37	nasopharynx	USA:Massachesetts	13232		dICE
S. pneumoniae	LE4099	GCA_001130245.2_7622_4_31_genomic	0	37	nasopharynx	USA:Massachesetts	13232		dICE
S. pneumoniae	SMRU2282	GCA_001343555.1_6983_4_74_genomic	CGZQ01000017.1	37	nasopharynx	Thailand:Maela	13232		dICE
S. pneumoniae	2842STDY5643801	GCA_900034015.1_11860_5_62_genomic	FDYX01000014.1	NA	CSF	Netherlands	13232		dICE
S. pneumoniae	GA13338	GCA_000232525.2_ASM23252v2_genomic	0	unknown	unknown	USA: Metropolitan Atlanta	13231		dICE
S. pneumoniae	GA13723	GCA_000251465.2_ASM25146v2_genomic	0	unknown	blood	USA: Metropolitan Atlanta	13211		dICE
S. pneumoniae	10A	GCA_001156925.1_6259_5_4_genomic	CJZW01000011.1	10A	nasopharynx	Thailand:Maela	13208		dICE
S. pneumoniae	A66	GCA_001255215.1_S_pneumo_A66_v1_genomic	LN847353.1	unknown	unknown	unknown	13204		dICE
S. pneumoniae	A45	GCA_000180515.2_ASM18051v2_genomic	HE983624.1	unknown	unknown	unknown	13187		dICE
S. pneumoniae	CH2006	GCA_001156105.2_7622_2_47_genomic	0	NT	nasopharynx	USA:Massachesetts	13180		dICE
S. pneumoniae	GL3012	GCA_001166445.2_7622_3_78_genomic	COCP02000077.1	NT	nasopharynx	USA:Massachesetts	13180		dICE
S. pneumoniae	MNZ11b	GCA_000411715.1_ASM41171v1_genomic	KE160723.1	unknown	Nasopharynx	South Korea	13168		dICE
S. pneumoniae	0329	GCA_001334035.1_5756_7_9_genomic	CVGT01000009.1	NT	nasopharynx	USA:Alaska	13168		dICE
S. pneumoniae	SMRU2613	GCA_001100125.1_6972_4_21_genomic	0	18A	nasopharynx	Thailand:Maela	13160		dICE
S. pneumoniae	18A	GCA_001160485.1_6631_3_3_genomic	0	18A	nasopharynx	Thailand:Maela	13160		dICE
S. pneumoniae	18A	GCA_001335495.1_6631_6_19_genomic	0	18A	nasopharynx	Thailand:Maela	13160		dICE
S. pneumoniae	SMRU2039	GCA_001129365.1_6899_4_23_genomic	CLDD01000009.1	36	nasopharynx	Thailand:Maela	13157		dICE
S. pneumoniae	SMRU2163	GCA_001094205.1_6925_5_3_genomic	CLHL01000001.1	NT	nasopharynx	Thailand:Maela	13149		dICE
S. pneumoniae	21	GCA_001084185.1_6972_4_12_genomic	0	unknown	unknown	unknown	13147		dICE
S. pneumoniae	SMRU2598	GCA_001140425.1_6972_4_6_genomic	0	9N	nasopharynx	Thailand:Maela	13147		dICE
S. pneumoniae	SMRU1422	GCA_001150245.1_6805_2_6_genomic	0	9N	nasopharynx	Thailand:Maela	13147		dICE
S. pneumoniae	SMRU2694	GCA_001160685.1_6938_7_6_genomic	CLNB01000006.1	NT	nasopharynx	Thailand:Maela	13147		dICE
S. pneumoniae	SMRU2601	GCA_001164625.1_6972_4_9_genomic	0	9N	nasopharynx	Thailand:Maela	13147		dICE
S. pneumoniae	SMRU1967	GCA_001170965.1_6823_5_23_genomic	0	9L	nasopharynx	Thailand:Maela	13147		dICE
S. pneumoniae	SMRU1684	GCA_001172765.1_6805_5_4_genomic	0	9N	nasopharynx	Thailand:Maela	13147		dICE
S. pneumoniae	SMRU1477	GCA_001202195.1_6753_1_13_genomic	CRIQ01000014.1	9N	nasopharynx	Thailand:Maela	13147		dICE
S. pneumoniae	SMRU1069	GCA_001208085.1_6731_4_13_genomic	0	9N	nasopharynx	Thailand:Maela	13147		dICE
S. pneumoniae	SMRU2383	GCA_001345775.1_6983_8_79_genomic	0	9N	nasopharynx	Thailand:Maela	13147		dICE
S. pneumoniae	SMRU2259	GCA_001115765.1_6983_3_51_genomic	0	9N	nasopharynx	Thailand:Maela	13145		dICE
S. pneumoniae	SMRU2723	GCA_001119965.1_6938_8_11_genomic	CLMZ01000012.1	9N	nasopharynx	Thailand:Maela	13145		dICE
S. pneumoniae	SMRU2708	GCA_001137585.1_6938_7_20_genomic	0	9N	nasopharynx	Thailand:Maela	13145		dICE
S. pneumoniae	SMRU2713	GCA_001147685.1_6938_8_1_genomic	0	9N	nasopharynx	Thailand:Maela	13145		dICE
S. pneumoniae	SMRU2904	GCA_001160565.1_7004_7_72_genomic	CMCA01000012.1	9N	nasopharynx	Thailand:Maela	13145		dICE
S. pneumoniae	SMRU2832	GCA_001160965.1_7011_6_24_genomic	CMFT01000012.1	9N	nasopharynx	Thailand:Maela	13145		dICE
S. pneumoniae	SMRU2625	GCA_001161905.1_6972_5_9_genomic	CLUB01000010.1	9N	nasopharynx	Thailand:Maela	13145		dICE
S. pneumoniae	SMRU1457	GCA_001204375.1_6805_3_17_genomic	0	9N	nasopharynx	Thailand:Maela	13145		dICE
S. pneumoniae	SMRU2715	GCA_001345615.1_6938_8_3_genomic	0	9N	nasopharynx	Thailand:Maela	13145		dICE
S. pneumoniae	SMRU2741	GCA_001346975.1_7011_3_5_genomic	CFHF01000016.1	9N	nasopharynx	Thailand:Maela	13145		dICE
S. pneumoniae	2/3	GCA_001131945.1_5310_1_1_genomic	CPRQ01000007.1	2	not known	Denmark	13106		dICE
S. pneumoniae	0233	GCA_001141465.1_5750_2_2_genomic	CMVD01000010.1	NT	nasopharynx	India	13105		dICE
S. pneumoniae	2	GCA_001335815.1_6593_4_21_genomic	0	2	nasopharynx	Thailand:Maela	13088		dICE
S. pneumoniae	0246	GCA_001094565.1_5750_2_6_genomic	0	NT	blood	Mongolia	13087		dICE
S. pneumoniae	SMRU1229	GCA_001123545.1_6736_5_5_genomic	0	18C	nasopharynx	Thailand:Maela	13077		dICE
S. pneumoniae	SMRU1602	GCA_001192475.1_6807_2_18_genomic	0	NT	nasopharynx	Thailand:Maela	13011		dICE
S. pneumoniae	SMRU2267	GCA_001131905.1_6983_3_59_genomic	0	31	nasopharynx	Thailand:Maela	12515		dICE
S. pneumoniae	SMRU1996	GCA_001154505.1_6823_7_4_genomic	0	31	nasopharynx	Thailand:Maela	12515		dICE
S. pneumoniae	2061376	GCA_000278945.1_ASM27894v1_genomic	ALBG01000009.1	unknown	cerebrospinal fluid	Netherlands	11973		dICE
S. pneumoniae	GA56348	GCA_000279735.1_ASM27973v1_genomic	ALCO01000007.1	unknown	blood	USA: Metropolitan Atlanta	11973		dICE
S. pneumoniae	GA58981	GCA_000279935.1_ASM27993v1_genomic	ALCX01000012.1	unknown	blood	USA: Metropolitan Atlanta	11973		dICE
S. pneumoniae	R34-3082	GCA_001098785.2_7001_1_5_genomic	0	22F	nasopharynx	USA:Massachesetts	11973		dICE
S. pneumoniae	R34-3090	GCA_001100345.2_7001_1_13_genomic	0	22F	nasopharynx	USA:Massachesetts	11973		dICE
S. pneumoniae	R34-3091	GCA_001101345.2_7001_1_14_genomic	0	22F	nasopharynx	USA:Massachesetts	11973		dICE
S. pneumoniae	R34-3012	GCA_001101865.2_6930_8_6_genomic	CNOY02000001.1	22F	nasopharynx	USA:Massachesetts	11973		dICE
S. pneumoniae	ND6047	GCA_001106865.2_7622_5_84_genomic	COFQ02000079.1	22F	nasopharynx	USA:Massachesetts	11973		dICE
S. pneumoniae	PT8116	GCA_001108765.2_7553_6_6_genomic	0	22F	nasopharynx	USA:Massachesetts	11973		dICE
S. pneumoniae	385385	GCA_001114525.2_6999_7_16_genomic	CNVI02000075.1	22F	nasopharynx	USA:Massachesetts	11973		dICE
S. pneumoniae	120581	GCA_001116765.2_6999_4_16_genomic	CNTI02000124.1	22F	nasopharynx	USA:Massachesetts	11973		dICE
S. pneumoniae	153408	GCA_001119345.2_6999_5_4_genomic	CNUK02000071.1	22F	nasopharynx	USA:Massachesetts	11973		dICE
S. pneumoniae	LE4118	GCA_001124165.2_7622_4_36_genomic	0	22F	nasopharynx	USA:Massachesetts	11973		dICE
S. pneumoniae	R34-3143	GCA_001131085.2_7001_3_9_genomic	0	22F	nasopharynx	USA:Massachesetts	11973		dICE
S. pneumoniae	NP7013	GCA_001144265.2_7553_4_32_genomic	0	22F	nasopharynx	USA:Massachesetts	11973		dICE
S. pneumoniae	R34-3017	GCA_001147365.2_6930_8_11_genomic	0	22F	nasopharynx	USA:Massachesetts	11973		dICE
S. pneumoniae	CH2108	GCA_001148445.2_7622_3_72_genomic	COCO02000061.1	22F	nasopharynx	USA:Massachesetts	11973		dICE
S. pneumoniae	163286	GCA_001160205.2_6999_5_9_genomic	0	22F	nasopharynx	USA:Massachesetts	11973		dICE
S. pneumoniae	R34-3187	GCA_001164825.2_6999_1_4_genomic	0	22F	nasopharynx	USA:Massachesetts	11973		dICE
S. pneumoniae	35100	GCA_001169825.2_6999_3_10_genomic	0	22F	nasopharynx	USA:Massachesetts	11973		dICE
S. pneumoniae	R34-3189	GCA_001172845.2_6999_1_6_genomic	CNRA02000059.1	22F	nasopharynx	USA:Massachesetts	11973		dICE
S. pneumoniae	R34-3167	GCA_001300455.2_6952_7_6_genomic	CFJR02000057.1	22F	nasopharynx	USA:Massachesetts	11973		dICE
S. pneumoniae	NP7062	GCA_001301795.2_7553_4_44_genomic	0	22F	nasopharynx	USA:Massachesetts	11973		dICE
S. pneumoniae	2842STDY5643979	GCA_900020075.1_11861_1_45_genomic	0	NA	CSF	Netherlands	11973		dICE
S. pneumoniae	2842STDY5753092	GCA_900020755.1_12673_6_7_genomic	0	NA	CSF	Netherlands	11973		dICE
S. pneumoniae	2842STDY5644012	GCA_900025825.1_11861_1_78_genomic	0	NA	CSF	Netherlands	11973		dICE
S. pneumoniae	2842STDY5753555	GCA_900028905.1_12754_1_86_genomic	FDOW01000008.1	NA	Blood	Netherlands	11973		dICE
S. pneumoniae	2842STDY5753673	GCA_900028975.1_12754_3_12_genomic	0	NA	Blood	Netherlands	11973		dICE
S. pneumoniae	2842STDY5753772	GCA_900030805.1_12754_4_15_genomic	FEML01000010.1	NA	Blood	Netherlands	11973		dICE
S. pneumoniae	2842STDY5753489	GCA_900037225.1_12754_1_20_genomic	FDML01000011.1	NA	Blood	Netherlands	11973		dICE
S. pneumoniae	2245STDY5608984	GCA_900040065.1_11657_4_22_genomic	FFTE01000010.1	22F	BLOOD	USA	11973		dICE
S. pneumoniae	2090008	GCA_000278745.1_ASM27874v1_genomic	0	unknown	cerebrospinal fluid	Netherlands	11963		dICE
S. pneumoniae	R34-3223	GCA_001105285.2_6999_2_17_genomic	0	35B	nasopharynx	USA:Massachesetts	11739		dICE
S. pneumoniae	R34-3023	GCA_001121245.2_6930_8_17_genomic	CNPM02000123.1	35B	nasopharynx	USA:Massachesetts	11739		dICE
S. pneumoniae	R34-3122	GCA_001299695.2_7001_2_17_genomic	CVKI02000141.1	35B	nasopharynx	USA:Massachesetts	11739		dICE
S. pneumoniae	SMRU1898	GCA_001106885.1_6823_3_2_genomic	CKUT01000012.1	6A	nasopharynx	Thailand:Maela	11655		dICE
S. pneumoniae	INV200	GCA_000210935.1_ASM21093v1_genomic	0	unknown	unknown	unknown	11471		dICE
S. pneumoniae	NP7012	GCA_001122185.2_7553_4_31_genomic	CNYJ02000070.1	16F	nasopharynx	USA:Massachesetts	11383		dICE
S. pneumoniae	R34-3062	GCA_001125425.2_6925_2_81_genomic	0	16F	nasopharynx	USA:Massachesetts	11381		dICE
S. pneumoniae	MD5106	GCA_001090565.2_7622_5_64_genomic	COEX02000104.1	16F	nasopharynx	USA:Massachesetts	11369		dICE
S. pneumoniae	BR1050	GCA_001101685.2_7622_2_17_genomic	COAQ02000029.1	16F	nasopharynx	USA:Massachesetts	11363		dICE
S. pneumoniae	NP7103	GCA_001084785.2_7553_5_55_genomic	0	16F	nasopharynx	USA:Massachesetts	11344		dICE
S. pneumoniae	type strain: N	GCA_001153145.1_6630_1_14_genomic	0	NT	nasopharynx	Thailand:Maela	11337		dICE
S. pneumoniae	SMRU661	GCA_001195045.1_6730_5_13_genomic	0	NT	nasopharynx	Thailand:Maela	11337		dICE
S. pneumoniae	19B	GCA_001336775.1_6259_5_19_genomic	0	19B	nasopharynx	Thailand:Maela	11337		dICE
S. pneumoniae	SMRU577	GCA_001337475.1_6730_1_1_genomic	CHPO01000003.1	NT	nasopharynx	Thailand:Maela	11337		dICE
S. pneumoniae	GL3031	GCA_001129905.2_7622_3_86_genomic	0	21	nasopharynx	USA:Massachesetts	11334		dICE
S. pneumoniae	2245STDY5819481	GCA_900058985.1_13414_1_60_genomic	0	21	BLOOD	USA	11334		dICE
S. pneumoniae	2842STDY5643973	GCA_900022265.1_11861_1_38_genomic	0	NA	CSF	Netherlands	11330		dICE
S. pneumoniae	2842STDY5753416	GCA_900026305.1_12718_5_43_genomic	FDJU01000007.1	NA	Blood	Netherlands	11330		dICE
S. pneumoniae	2842STDY5753764	GCA_900027795.1_12754_4_7_genomic	FEMF01000004.1	NA	Blood	Netherlands	11330		dICE
S. pneumoniae	2842STDY5753571	GCA_900028925.1_12754_2_6_genomic	FDPJ01000004.1	NA	Blood	Netherlands	11330		dICE
S. pneumoniae	2245STDY5699057	GCA_900058965.1_12838_1_69_genomic	0	10A	BLOOD	USA	11329		dICE
S. pneumoniae	2070035	GCA_000278785.1_ASM27878v1_genomic	0	unknown	cerebrospinal fluid	Netherlands	11312		dICE
S. pneumoniae	472699	GCA_001084865.2_6952_4_15_genomic	0	6A	nasopharynx	USA:Massachesetts	11312		dICE
S. pneumoniae	R34-3018	GCA_001088185.2_6930_8_12_genomic	CNPA02000158.1	6A	nasopharynx	USA:Massachesetts	11312		dICE
S. pneumoniae	R34-3120	GCA_001094225.2_7001_2_15_genomic	CNWL02000094.1	35F	nasopharynx	USA:Massachesetts	11312		dICE
S. pneumoniae	GL3040	GCA_001098445.2_7622_3_89_genomic	COCX02000062.1	35F	nasopharynx	USA:Massachesetts	11312		dICE
S. pneumoniae	R34-3191	GCA_001101145.2_6999_1_8_genomic	CNRL02000194.1	35F	nasopharynx	USA:Massachesetts	11312		dICE
S. pneumoniae	BR1082	GCA_001105505.2_7622_2_27_genomic	0	35F	nasopharynx	USA:Massachesetts	11312		dICE
S. pneumoniae	ND6142	GCA_001105565.2_7553_4_21_genomic	0	35F	nasopharynx	USA:Massachesetts	11312		dICE
S. pneumoniae	NP7052	GCA_001105665.2_7553_4_40_genomic	0	10A	nasopharynx	USA:Massachesetts	11312		dICE
S. pneumoniae	118039	GCA_001107305.2_6999_4_14_genomic	CNTJ02000034.1	6A	nasopharynx	USA:Massachesetts	11312		dICE
S. pneumoniae	127530	GCA_001108425.2_6999_4_17_genomic	CNTH02000213.1	35F	nasopharynx	USA:Massachesetts	11312		dICE
S. pneumoniae	R34-3220	GCA_001109265.2_6999_2_14_genomic	0	6A	nasopharynx	USA:Massachesetts	11312		dICE
S. pneumoniae	PT8076	GCA_001110545.2_7553_5_88_genomic	0	35F	nasopharynx	USA:Massachesetts	11312		dICE
S. pneumoniae	LE4019	GCA_001111065.2_7622_4_12_genomic	0	35F	nasopharynx	USA:Massachesetts	11312		dICE
S. pneumoniae	R34-3035	GCA_001122685.2_6925_1_54_genomic	0	6A	nasopharynx	USA:Massachesetts	11312		dICE
S. pneumoniae	1996	GCA_001123865.2_6999_3_4_genomic	CNSW02000092.1	6A	nasopharynx	USA:Massachesetts	11312		dICE
S. pneumoniae	1334	GCA_001127845.2_6999_3_3_genomic	CNST02000093.1	10A	nasopharynx	USA:Massachesetts	11312		dICE
S. pneumoniae	CH2084	GCA_001129165.2_7622_3_66_genomic	COCF02000181.1	35F	nasopharynx	USA:Massachesetts	11312		dICE
S. pneumoniae	R34-3166	GCA_001132685.2_6952_7_5_genomic	CNQX02000082.1	6A	nasopharynx	USA:Massachesetts	11312		dICE
S. pneumoniae	62031	GCA_001133725.2_6999_3_18_genomic	0	6A	nasopharynx	USA:Massachesetts	11312		dICE
S. pneumoniae	279388	GCA_001135365.2_6999_6_12_genomic	CNUR02000118.1	10A	nasopharynx	USA:Massachesetts	11312		dICE
S. pneumoniae	473937	GCA_001138045.2_6952_4_16_genomic	0	35F	nasopharynx	USA:Massachesetts	11312		dICE
S. pneumoniae	R34-3118	GCA_001141925.2_7001_2_13_genomic	CNWV02000069.1	35F	nasopharynx	USA:Massachesetts	11312		dICE
S. pneumoniae	R34-3178	GCA_001143085.2_6952_7_18_genomic	CNQJ02000209.1	35F	nasopharynx	USA:Massachesetts	11312		dICE
S. pneumoniae	89848	GCA_001143705.2_6999_4_4_genomic	0	6A	nasopharynx	USA:Massachesetts	11312		dICE
S. pneumoniae	R34-3157	GCA_001147985.2_7001_3_20_genomic	CNXN02000180.1	10A	nasopharynx	USA:Massachesetts	11312		dICE
S. pneumoniae	383739	GCA_001153725.2_6999_7_15_genomic	CNVJ02000080.1	6A	nasopharynx	USA:Massachesetts	11312		dICE
S. pneumoniae	R34-3021	GCA_001153765.2_6930_8_15_genomic	CNPI02000155.1	10A	nasopharynx	USA:Massachesetts	11312		dICE
S. pneumoniae	135631	GCA_001158625.2_6999_4_19_genomic	CNTG02000075.1	6A	nasopharynx	USA:Massachesetts	11312		dICE
S. pneumoniae	R34-3024	GCA_001159305.2_6930_8_18_genomic	0	10A	nasopharynx	USA:Massachesetts	11312		dICE
S. pneumoniae	299801	GCA_001169345.2_6999_6_15_genomic	0	6A	nasopharynx	USA:Massachesetts	11312		dICE
S. pneumoniae	R34-3216	GCA_001173705.2_6999_2_10_genomic	0	35F	nasopharynx	USA:Massachesetts	11312		dICE
S. pneumoniae	R34-3075	GCA_001174925.2_6925_2_93_genomic	0	6A	nasopharynx	USA:Massachesetts	11312		dICE
S. pneumoniae	446376	GCA_001300155.2_6952_4_10_genomic	0	6A	nasopharynx	USA:Massachesetts	11312		dICE
S. pneumoniae	R34-3222	GCA_001300295.2_6999_2_16_genomic	CFQO02000078.1	6A	nasopharynx	USA:Massachesetts	11312		dICE
S. pneumoniae	42397	GCA_001300395.2_6999_3_12_genomic	CGDZ02000089.1	6A	nasopharynx	USA:Massachesetts	11312		dICE
S. pneumoniae	336850	GCA_001300475.2_6999_7_3_genomic	CIDR02000085.1	6A	nasopharynx	USA:Massachesetts	11312		dICE
S. pneumoniae	R34-3112	GCA_001300755.2_7001_2_8_genomic	CHBO02000140.1	35F	nasopharynx	USA:Massachesetts	11312		dICE
S. pneumoniae	ND6039	GCA_001300895.2_7622_5_81_genomic	CFRQ02000053.1	10A	nasopharynx	USA:Massachesetts	11312		dICE
S. pneumoniae	BR1104	GCA_001301575.2_7622_2_34_genomic	0	35F	nasopharynx	USA:Massachesetts	11312		dICE
S. pneumoniae	NP7076	GCA_001301855.2_7553_5_49_genomic	CHWY02000334.1	35F	nasopharynx	USA:Massachesetts	11312		dICE
S. pneumoniae	ND6134	GCA_001301995.2_7553_4_15_genomic	CHIS02000092.1	6A	nasopharynx	USA:Massachesetts	11312		dICE
S. pneumoniae	PT8011	GCA_001302155.2_7553_5_66_genomic	CHWZ02000122.1	35F	nasopharynx	USA:Massachesetts	11312		dICE
S. pneumoniae	2842STDY5753207	GCA_900019675.1_12673_7_26_genomic	0	NA	Blood	Netherlands	11312		dICE
S. pneumoniae	2842STDY5644601	GCA_900021565.1_11860_8_87_genomic	FDTI01000007.1	NA	CSF	Netherlands	11312		dICE
S. pneumoniae	2842STDY5644370	GCA_900022795.1_11861_4_48_genomic	FCRC01000011.1	NA	CSF	Netherlands	11312		dICE
S. pneumoniae	2842STDY5644458	GCA_900023985.1_11860_7_37_genomic	0	NA	CSF	Netherlands	11312		dICE
S. pneumoniae	2842STDY5644433	GCA_900025175.1_11860_7_12_genomic	0	NA	CSF	Netherlands	11312		dICE
S. pneumoniae	2842STDY5753245	GCA_900037165.1_12673_7_64_genomic	0	NA	Blood	Netherlands	11312		dICE
S. pneumoniae	2842STDY5753164	GCA_900042945.1_12673_6_79_genomic	FDAN01000007.1	NA	Blood	Netherlands	11312		dICE
S. pneumoniae	SP6-BS73	GCA_000170035.1_ASM17003v1_genomic	ABAA01000002.1	unknown	unknown	unknown	11311		dICE
S. pneumoniae	2080076	GCA_000278965.1_ASM27896v1_genomic	ALBH01000008.1	unknown	cerebrospinal fluid	Netherlands	11311		dICE
S. pneumoniae	CH2079	GCA_001083045.2_7622_3_64_genomic	0	10A	nasopharynx	USA:Massachesetts	11311		dICE
S. pneumoniae	R34-3184	GCA_001090185.2_6999_1_1_genomic	0	10A	nasopharynx	USA:Massachesetts	11311		dICE
S. pneumoniae	R34-3213	GCA_001100245.2_6999_2_7_genomic	CNSB02000096.1	35F	nasopharynx	USA:Massachesetts	11311		dICE
S. pneumoniae	ND6034	GCA_001119285.2_7622_5_79_genomic	0	10A	nasopharynx	USA:Massachesetts	11311		dICE
S. pneumoniae	MD5021	GCA_001127245.2_7622_4_44_genomic	0	10A	nasopharynx	USA:Massachesetts	11311		dICE
S. pneumoniae	R34-3111	GCA_001151065.2_7001_2_7_genomic	0	10A	nasopharynx	USA:Massachesetts	11311		dICE
S. pneumoniae	LE4124	GCA_001172505.2_7622_4_38_genomic	0	10A	nasopharynx	USA:Massachesetts	11311		dICE
S. pneumoniae	R34-3182	GCA_001300095.2_6952_7_22_genomic	CFID02000159.1	10A	nasopharynx	USA:Massachesetts	11311		dICE
S. pneumoniae	LE4000	GCA_001301255.2_7622_4_6_genomic	0	10A	nasopharynx	USA:Massachesetts	11311		dICE
S. pneumoniae	PT8029	GCA_001169225.2_7553_5_73_genomic	0	16F	nasopharynx	USA:Massachesetts	11309		dICE
S. pneumoniae	PT8090	GCA_001173985.2_7553_5_93_genomic	CNZY02000091.1	16F	nasopharynx	USA:Massachesetts	11309		dICE
S. pneumoniae	type strain: N	GCA_001138165.1_6664_1_14_genomic	0	NT	nasopharynx	Thailand:Maela	11303		dICE
S. pneumoniae	SMRU602	GCA_001196255.1_6730_3_2_genomic	0	NT	nasopharynx	Thailand:Maela	11303		dICE
S. pneumoniae	PT8016	GCA_001157025.2_7553_5_69_genomic	CNZL02000121.1	10A	nasopharynx	USA:Massachesetts	11282		dICE
S. pneumoniae	2842STDY5644543	GCA_900018385.1_11860_8_27_genomic	FDRX01000012.1	NA	CSF	Netherlands	11253		dICE
S. pneumoniae	SMRU656	GCA_001197575.1_6730_5_8_genomic	CQZT01000015.1	35C	nasopharynx	Thailand:Maela	11209		dICE
S. pneumoniae	SMRU1437	GCA_001200415.1_6805_2_21_genomic	0	35C	nasopharynx	Thailand:Maela	11209		dICE
S. pneumoniae	SMRU1205	GCA_001342255.1_6736_4_5_genomic	0	35C	nasopharynx	Thailand:Maela	11209		dICE
S. pneumoniae	SMRU1084	GCA_001125225.1_6731_5_4_genomic	0	NT	nasopharynx	Thailand:Maela	11208		dICE
S. pneumoniae	type strain: N	GCA_001334695.1_6593_5_12_genomic	CIGW01000007.1	NT	nasopharynx	Thailand:Maela	11207		dICE
S. pneumoniae	SMRU2373	GCA_001113725.1_6983_7_69_genomic	0	13	nasopharynx	Thailand:Maela	11124		dICE
S. pneumoniae	SMRU2423	GCA_001115745.1_6949_1_23_genomic	CLOE01000012.1	13	nasopharynx	Thailand:Maela	11124		dICE
S. pneumoniae	SMRU2376	GCA_001346415.1_6983_7_72_genomic	CGZT01000009.1	13	nasopharynx	Thailand:Maela	11124		dICE
S. pneumoniae	6A	GCA_001083905.1_6680_4_6_genomic	CKPB01000009.1	6A	nasopharynx	Thailand:Maela	10871		dICE
S. pneumoniae	SMRU2919	GCA_001091025.1_7004_8_87_genomic	0	6A	nasopharynx	Thailand:Maela	10871		dICE
S. pneumoniae	SMRU2756	GCA_001095165.1_7011_3_20_genomic	CMDG01000009.1	6A	nasopharynx	Thailand:Maela	10871		dICE
S. pneumoniae	6A	GCA_001105405.1_6259_7_4_genomic	0	6A	nasopharynx	Thailand:Maela	10871		dICE
S. pneumoniae	SMRU2569	GCA_001105445.1_6972_3_1_genomic	0	6A	nasopharynx	Thailand:Maela	10871		dICE
S. pneumoniae	SMRU2603	GCA_001107965.1_6972_4_11_genomic	0	6A	nasopharynx	Thailand:Maela	10871		dICE
S. pneumoniae	SMRU2241	GCA_001132565.1_7038_8_33_genomic	0	6A	nasopharynx	Thailand:Maela	10871		dICE
S. pneumoniae	SMRU2269	GCA_001143665.1_6983_3_61_genomic	CLVL01000010.1	6A	nasopharynx	Thailand:Maela	10871		dICE
S. pneumoniae	SMRU1293	GCA_001143905.1_6736_7_21_genomic	0	6A	nasopharynx	Thailand:Maela	10871		dICE
S. pneumoniae	SMRU1444	GCA_001144785.1_6805_3_4_genomic	0	6A	nasopharynx	Thailand:Maela	10871		dICE
S. pneumoniae	SMRU2235	GCA_001148785.1_7038_8_27_genomic	0	6A	nasopharynx	Thailand:Maela	10871		dICE
S. pneumoniae	SMRU1063	GCA_001163045.1_6731_4_7_genomic	CRDX01000009.1	6A	nasopharynx	Thailand:Maela	10871		dICE
S. pneumoniae	SMRU2450	GCA_001172525.1_6949_3_2_genomic	CLPO01000007.1	6A	nasopharynx	Thailand:Maela	10871		dICE
S. pneumoniae	SMRU1244	GCA_001199975.1_6736_5_20_genomic	CRGD01000007.1	6A	nasopharynx	Thailand:Maela	10871		dICE
S. pneumoniae	SMRU583	GCA_001200215.1_6730_1_7_genomic	0	6A	nasopharynx	Thailand:Maela	10871		dICE
S. pneumoniae	SMRU849	GCA_001209225.1_6775_2_9_genomic	0	6A	nasopharynx	Thailand:Maela	10871		dICE
S. pneumoniae	A1	GCA_001234125.1_PB_StrepPneum_A1_genomic	0	Not Known	Not Known	United Kingdom	10871		dICE
S. pneumoniae	SMRU2174	GCA_001343655.1_6925_5_14_genomic	CFGA01000010.1	6A	nasopharynx	Thailand:Maela	10871		dICE
S. pneumoniae	INV104	GCA_000210975.1_ASM21097v1_genomic	0	unknown	unknown	unknown	10664		dICE
S. pneumoniae	SPN032672	GCA_000211075.1_ASM21107v1_genomic	0	unknown	unknown	unknown	10664		dICE
S. pneumoniae	PCS8235	GCA_000348705.1_ASM34870v1_genomic	CM001835.1	unknown	blood	unknown	10664		dICE
S. pneumoniae	GA47901	GCA_000212515.2_ASM21251v2_genomic	0	unknown	unknown	unknown	10663		dICE
S. pneumoniae	SPN033038	GCA_000211095.1_ASM21109v1_genomic	FQ312042.1	unknown	unknown	unknown	10660		dICE
S. pneumoniae	SMRU877	GCA_001339475.1_6755_3_13_genomic	CFDA01000012.1	23F	nasopharynx	Thailand:Maela	10329		dICE
S. pneumoniae	23A	GCA_001093705.1_6631_4_4_genomic	0	23A	nasopharynx	Thailand:Maela	10115		dICE
S. pneumoniae	6B	GCA_001096045.1_6631_4_12_genomic	CKIT01000019.1	6B	nasopharynx	Thailand:Maela	10044		dICE
S. pneumoniae	23F	GCA_001348515.1_9803_8_56_genomic	CFGS01000010.1	unknown	unknown	unknown	9855		dICE
S. pneumoniae	GA52306	GCA_000233085.2_ASM23308v2_genomic	0	unknown	unknown	USA: Metropolitan Atlanta	9827		dICE
S. pneumoniae	SMRU809	GCA_001198735.1_6755_2_17_genomic	0	NT	nasopharynx	Thailand:Maela	9766		dICE
S. pneumoniae	SMRU2831	GCA_001150825.1_7011_6_23_genomic	0	11A	nasopharynx	Thailand:Maela	9659		dICE
S. pneumoniae	type strain: N	GCA_001171805.1_9803_8_27_genomic	0	unknown	unknown	unknown	9611		dICE
S. pneumoniae	SMRU1994	GCA_001095725.1_6823_7_2_genomic	CKXT01000017.1	23F	nasopharynx	Thailand:Maela	9535		dICE
S. pneumoniae	D38094X	GCA_900058795.1_3850_1_9_genomic	FIXK01000011.1	25F	Blood	Malawi	9516		dICE
S. pneumoniae	spnIC41	GCA_001329975.1_5390_1_2_genomic	0	6B	middle ear	Iceland:Kopavogur	9494		dICE
S. pneumoniae	0505+04001	GCA_001139465.1_7444_8_86_genomic	0	6B	nasopharynx	Iceland:Reykjavik	9489		dICE
S. pneumoniae	0140	GCA_001333975.1_5919_1_12_genomic	CHAS01000015.1	NT	Nasopharynx	Thailand	9468		dICE
S. pneumoniae	SMRU2749	GCA_001345675.1_7011_3_13_genomic	CHVY01000016.1	NT	nasopharynx	Thailand:Maela	9464		dICE
S. pneumoniae	PNI0197	GCA_000355985.1_ASM35598v1_genomic	0	unknown	blood sample taken from a clinical pediatric case of invasive pneumococcal disease	unknown	9461		dICE
S. pneumoniae	0101+26271	GCA_001090145.1_7444_8_50_genomic	CPQL01000014.1	6B	Blood	Iceland:Reykjanesbaer	9447		dICE
S. pneumoniae	PNI0164	GCA_000355945.1_ASM35594v1_genomic	KB742100.1	unknown	blood sample taken from a clinical pediatric case of invasive pneumococcal disease	unknown	9446		dICE
S. pneumoniae	0503+03063	GCA_001329655.1_7444_8_85_genomic	CGGC01000011.1	6B	middle ear	Iceland:Reykjavik	9443		dICE
S. pneumoniae	Hungary19A-6	GCA_000019265.1_ASM1926v1_genomic	CP000936.1	unknown	unknown	unknown	9441		dICE
S. pneumoniae	23F	GCA_001090945.1_6630_2_15_genomic	0	23F	nasopharynx	Thailand:Maela	9437		dICE
S. pneumoniae	0102+01171	GCA_001124045.1_7444_8_51_genomic	CPQK01000014.1	6B	nasopharynx	Iceland:Reykjanesbaer	9434		dICE
S. pneumoniae	spnIC28	GCA_001138285.1_5390_1_4_genomic	CPTY01000002.1	6B	middle ear	Iceland:Reykjavik	9433		dICE
S. pneumoniae	type strain: N	GCA_001146005.1_6631_3_12_genomic	CKHV01000010.1	NT	nasopharynx	Thailand:Maela	9432		dICE
S. pneumoniae	SMRU1976	GCA_001167525.1_6823_6_8_genomic	0	6A	nasopharynx	Thailand:Maela	9431		dICE
S. pneumoniae	SMRU1975	GCA_001344955.1_6823_6_7_genomic	CHHO01000011.1	6A	nasopharynx	Thailand:Maela	9431		dICE
S. pneumoniae	SV36	GCA_000256645.1_ASM25664v1_genomic	0	unknown	nasopharynx	USA: AIDS clinic of St. Vincent's Medical Center, Richmond, New York	9430		dICE
S. pneumoniae	SV35	GCA_000256685.1_ASM25668v1_genomic	0	unknown	nasopharynx	USA: AIDS clinic of St. Vincent's Medical Center, Richmond, New York	9430		dICE
S. pneumoniae	SMRU2324	GCA_001084565.1_6983_5_20_genomic	0	NT	nasopharynx	Thailand:Maela	9430		dICE
S. pneumoniae	SMRU914	GCA_001085985.1_6680_5_2_genomic	CKPR01000004.1	NT	nasopharynx	Thailand:Maela	9430		dICE
S. pneumoniae	SMRU2242	GCA_001096325.1_7038_8_34_genomic	0	NT	nasopharynx	Thailand:Maela	9430		dICE
S. pneumoniae	type strain: N	GCA_001108305.1_6649_8_23_genomic	CKMS01000007.1	NT	nasopharynx	Thailand:Maela	9430		dICE
S. pneumoniae	0151	GCA_001120045.1_5737_6_9_genomic	CMUL01000003.1	NT	Nasopharynx	Thailand	9430		dICE
S. pneumoniae	19A	GCA_001126965.1_6630_1_22_genomic	0	unknown	unknown	unknown	9430		dICE
S. pneumoniae	type strain: N	GCA_001140445.1_6593_4_20_genomic	0	NT	nasopharynx	Thailand:Maela	9430		dICE
S. pneumoniae	SMRU671	GCA_001204855.1_6730_5_23_genomic	0	NT	nasopharynx	Thailand:Maela	9430		dICE
S. pneumoniae	SMRU571	GCA_001334595.1_6714_8_19_genomic	0	NT	nasopharynx	Thailand:Maela	9430		dICE
S. pneumoniae	SMRU1562	GCA_001342115.1_6807_1_2_genomic	0	NT	nasopharynx	Thailand:Maela	9430		dICE
S. pneumoniae	2842STDY5753550	GCA_900028505.1_12754_1_81_genomic	FDOR01000015.1	NA	Blood	Netherlands	9429		dICE
S. pneumoniae	2842STDY5643650	GCA_900037425.1_11860_4_5_genomic	0	NA	CSF	Netherlands	9429		dICE
S. pneumoniae	SMRU2248	GCA_001121785.1_7038_8_40_genomic	CMJT01000009.1	NT	nasopharynx	Thailand:Maela	9428		dICE
S. pneumoniae	SMRU1028	GCA_001404275.1_6731_2_20_genomic	0	34	nasopharynx	Thailand:Maela	9427		dICE
S. pneumoniae	NP7004	GCA_001139005.2_7553_4_28_genomic	0	15B/C	nasopharynx	USA:Massachesetts	9422		dICE
S. pneumoniae	SMRU2509	GCA_001084105.1_6925_7_13_genomic	0	15C	nasopharynx	Thailand:Maela	9421		dICE
S. pneumoniae	SMRU2675	GCA_001084265.1_6938_6_11_genomic	CLLO01000019.1	6B	nasopharynx	Thailand:Maela	9421		dICE
S. pneumoniae	SMRU2902	GCA_001085285.1_7004_7_70_genomic	CMBY01000022.1	6B	nasopharynx	Thailand:Maela	9421		dICE
S. pneumoniae	SMRU2735	GCA_001085545.1_6938_8_23_genomic	0	6B	nasopharynx	Thailand:Maela	9421		dICE
S. pneumoniae	SMRU2686	GCA_001086905.1_6938_6_22_genomic	0	6B	nasopharynx	Thailand:Maela	9421		dICE
S. pneumoniae	SMRU2567	GCA_001087385.1_6972_2_23_genomic	CLRN01000021.1	6B	nasopharynx	Thailand:Maela	9421		dICE
S. pneumoniae	6B	GCA_001089005.1_6630_2_2_genomic	CILZ01000016.1	6B	nasopharynx	Thailand:Maela	9421		dICE
S. pneumoniae	SMRU2484	GCA_001089605.1_6949_4_12_genomic	CLQF01000010.1	15C	nasopharynx	Thailand:Maela	9421		dICE
S. pneumoniae	SMRU1759	GCA_001090005.1_6840_1_7_genomic	CKZQ01000017.1	15B	nasopharynx	Thailand:Maela	9421		dICE
S. pneumoniae	SMRU1612	GCA_001090065.1_6807_3_4_genomic	0	15C	nasopharynx	Thailand:Maela	9421		dICE
S. pneumoniae	LMG90	GCA_001090705.1_5749_6_9_genomic	0	6B	not known	USA:Tennessee	9421		dICE
S. pneumoniae	6B	GCA_001091125.1_9803_8_62_genomic	CMRY01000003.1	unknown	unknown	unknown	9421		dICE
S. pneumoniae	SMRU980	GCA_001091345.1_6680_7_20_genomic	0	33C	nasopharynx	Thailand:Maela	9421		dICE
S. pneumoniae	6A	GCA_001092365.1_9803_7_13_genomic	CMNT01000005.1	unknown	unknown	unknown	9421		dICE
S. pneumoniae	33C	GCA_001092545.1_6631_1_15_genomic	0	33C	nasopharynx	Thailand:Maela	9421		dICE
S. pneumoniae	SMRU2356	GCA_001092925.1_6983_7_52_genomic	0	6B	nasopharynx	Thailand:Maela	9421		dICE
S. pneumoniae	SMRU3068	GCA_001093205.1_7054_5_20_genomic	CMKZ01000022.1	6B	nasopharynx	Thailand:Maela	9421		dICE
S. pneumoniae	SMRU1789	GCA_001093645.1_6871_1_13_genomic	CLBD01000008.1	15C	nasopharynx	Thailand:Maela	9421		dICE
S. pneumoniae	SMRU2056	GCA_001093765.1_6899_5_16_genomic	CLDN01000019.1	6B	nasopharynx	Thailand:Maela	9421		dICE
S. pneumoniae	SMRU2746	GCA_001094905.1_7011_3_10_genomic	CMDB01000005.1	6B	nasopharynx	Thailand:Maela	9421		dICE
S. pneumoniae	SMRU2588	GCA_001094945.1_6972_3_20_genomic	0	6B	nasopharynx	Thailand:Maela	9421		dICE
S. pneumoniae	SMRU2345	GCA_001095265.1_6983_6_41_genomic	0	6B	nasopharynx	Thailand:Maela	9421		dICE
S. pneumoniae	SMRU251	GCA_001095545.1_6673_8_11_genomic	0	35F	nasopharynx	Thailand:Maela	9421		dICE
S. pneumoniae	33C	GCA_001096225.1_6630_1_23_genomic	CKDX01000008.1	33C	nasopharynx	Thailand:Maela	9421		dICE
S. pneumoniae	SMRU2539	GCA_001096265.1_6925_8_19_genomic	CLJT01000021.1	6B	nasopharynx	Thailand:Maela	9421		dICE
S. pneumoniae	SMRU2353	GCA_001096445.1_6983_7_49_genomic	0	6B	nasopharynx	Thailand:Maela	9421		dICE
S. pneumoniae	SMRU2553	GCA_001096765.1_6972_2_9_genomic	CLRW01000019.1	6B	nasopharynx	Thailand:Maela	9421		dICE
S. pneumoniae	SMRU1811	GCA_001097685.1_6840_3_11_genomic	0	6B	nasopharynx	Thailand:Maela	9421		dICE
S. pneumoniae	SMRU2727	GCA_001098465.1_6938_8_15_genomic	0	6B	nasopharynx	Thailand:Maela	9421		dICE
S. pneumoniae	SMRU2775	GCA_001098765.1_7011_4_15_genomic	0	6B	nasopharynx	Thailand:Maela	9421		dICE
S. pneumoniae	SMRU1935	GCA_001099225.1_6823_4_15_genomic	CKVK01000004.1	6B	nasopharynx	Thailand:Maela	9421		dICE
S. pneumoniae	SMRU2950	GCA_001100885.1_7038_4_22_genomic	0	6B	nasopharynx	Thailand:Maela	9421		dICE
S. pneumoniae	SMRU1335	GCA_001101325.1_6841_7_15_genomic	0	NT	nasopharynx	Thailand:Maela	9421		dICE
S. pneumoniae	6575-07	GCA_001101785.1_5901_6_1_genomic	CPLG01000007.1	6B	not known	USA:Tennessee	9421		dICE
S. pneumoniae	33C	GCA_001106285.1_6259_5_10_genomic	0	33C	nasopharynx	Thailand:Maela	9421		dICE
S. pneumoniae	SMRU2003	GCA_001106325.1_6823_7_11_genomic	CKXS01000019.1	6B	nasopharynx	Thailand:Maela	9421		dICE
S. pneumoniae	6A	GCA_001106385.1_9803_7_24_genomic	0	unknown	unknown	unknown	9421		dICE
S. pneumoniae	SMRU1140	GCA_001106905.1_6755_4_12_genomic	CRNJ01000002.1	33C	nasopharynx	Thailand:Maela	9421		dICE
S. pneumoniae	SMRU1851	GCA_001107125.1_6823_1_3_genomic	0	6B	nasopharynx	Thailand:Maela	9421		dICE
S. pneumoniae	SMRU2332	GCA_001107165.1_6983_6_28_genomic	0	6B	nasopharynx	Thailand:Maela	9421		dICE
S. pneumoniae	SMRU2030	GCA_001107365.1_6899_4_14_genomic	CLCP01000016.1	6B	nasopharynx	Thailand:Maela	9421		dICE
S. pneumoniae	6B	GCA_001108585.1_6630_1_15_genomic	CKDP01000003.1	6B	nasopharynx	Thailand:Maela	9421		dICE
S. pneumoniae	SMRU2884	GCA_001109145.1_7004_7_52_genomic	CMBN01000006.1	6B	nasopharynx	Thailand:Maela	9421		dICE
S. pneumoniae	397079	GCA_001109385.2_6999_7_20_genomic	0	6B	nasopharynx	USA:Massachesetts	9421		dICE
S. pneumoniae	6B	GCA_001109545.1_6630_3_8_genomic	0	6B	nasopharynx	Thailand:Maela	9421		dICE
S. pneumoniae	SMRU2215	GCA_001110285.1_6983_2_7_genomic	CLUX01000021.1	6B	nasopharynx	Thailand:Maela	9421		dICE
S. pneumoniae	SMRU2951	GCA_001110345.1_7038_4_23_genomic	CMGQ01000023.1	6B	nasopharynx	Thailand:Maela	9421		dICE
S. pneumoniae	SMRU2541	GCA_001110985.1_6925_8_21_genomic	0	6B	nasopharynx	Thailand:Maela	9421		dICE
S. pneumoniae	6B	GCA_001113185.1_9803_8_81_genomic	0	unknown	unknown	unknown	9421		dICE
S. pneumoniae	6A	GCA_001113245.1_6631_1_3_genomic	0	6A	nasopharynx	Thailand:Maela	9421		dICE
S. pneumoniae	SMRU2964	GCA_001113285.1_7038_5_12_genomic	CMGW01000021.1	6B	nasopharynx	Thailand:Maela	9421		dICE
S. pneumoniae	SMRU2513	GCA_001113405.1_6925_7_17_genomic	0	6B	nasopharynx	Thailand:Maela	9421		dICE
S. pneumoniae	SMRU2497	GCA_001113985.1_6925_7_1_genomic	0	6B	nasopharynx	Thailand:Maela	9421		dICE
S. pneumoniae	SMRU1984	GCA_001114025.1_6823_6_16_genomic	0	6B	nasopharynx	Thailand:Maela	9421		dICE
S. pneumoniae	SMRU3161	GCA_001115265.1_6938_3_36_genomic	CLKX01000020.1	6B	nasopharynx	Thailand:Maela	9421		dICE
S. pneumoniae	SMRU3024	GCA_001115585.1_7038_7_24_genomic	0	6B	nasopharynx	Thailand:Maela	9421		dICE
S. pneumoniae	6B	GCA_001116365.1_9803_7_40_genomic	0	unknown	unknown	unknown	9421		dICE
S. pneumoniae	SMRU3131	GCA_001117645.1_7068_4_11_genomic	CMMK01000013.1	6B	nasopharynx	Thailand:Maela	9421		dICE
S. pneumoniae	SMRU1823	GCA_001118465.1_6840_3_23_genomic	CLAD01000010.1	33C	nasopharynx	Thailand:Maela	9421		dICE
S. pneumoniae	SMRU2106	GCA_001119025.1_6899_7_18_genomic	CLFE01000012.1	6B	nasopharynx	Thailand:Maela	9421		dICE
S. pneumoniae	SMRU1850	GCA_001120025.1_6823_1_2_genomic	0	15B	nasopharynx	Thailand:Maela	9421		dICE
S. pneumoniae	SMRU1917	GCA_001120125.1_6823_3_21_genomic	0	6B	nasopharynx	Thailand:Maela	9421		dICE
S. pneumoniae	SMRU1947	GCA_001120485.1_6823_5_3_genomic	0	15A	nasopharynx	Thailand:Maela	9421		dICE
S. pneumoniae	6B	GCA_001121705.1_6630_3_7_genomic	0	6B	nasopharynx	Thailand:Maela	9421		dICE
S. pneumoniae	SMRU3010	GCA_001122445.1_7038_7_10_genomic	0	6B	nasopharynx	Thailand:Maela	9421		dICE
S. pneumoniae	SMRU2942	GCA_001122845.1_7038_4_14_genomic	0	6B	nasopharynx	Thailand:Maela	9421		dICE
S. pneumoniae	6B	GCA_001123925.1_6641_6_24_genomic	0	6B	nasopharynx	Thailand:Maela	9421		dICE
S. pneumoniae	SMRU2638	GCA_001124225.1_6972_5_22_genomic	0	6B	nasopharynx	Thailand:Maela	9421		dICE
S. pneumoniae	SMRU2643	GCA_001125045.1_6938_5_3_genomic	CLLF01000022.1	6B	nasopharynx	Thailand:Maela	9421		dICE
S. pneumoniae	R34-3078	GCA_001127405.2_7001_1_1_genomic	0	3	nasopharynx	USA:Massachesetts	9421		dICE
S. pneumoniae	SMRU2910	GCA_001128345.1_7004_8_78_genomic	0	6B	nasopharynx	Thailand:Maela	9421		dICE
S. pneumoniae	SMRU3091	GCA_001130405.1_7054_6_19_genomic	CMLT01000002.1	6B	nasopharynx	Thailand:Maela	9421		dICE
S. pneumoniae	SMRU3072	GCA_001130785.1_7054_5_24_genomic	0	6B	nasopharynx	Thailand:Maela	9421		dICE
S. pneumoniae	SMRU3004	GCA_001134665.1_7038_7_4_genomic	CMJE01000005.1	6B	nasopharynx	Thailand:Maela	9421		dICE
S. pneumoniae	SMRU2606	GCA_001135885.1_6972_4_14_genomic	CLSN01000005.1	6B	nasopharynx	Thailand:Maela	9421		dICE
S. pneumoniae	6B	GCA_001136305.1_9803_7_83_genomic	0	unknown	unknown	unknown	9421		dICE
S. pneumoniae	SMRU2798	GCA_001136585.1_7011_5_14_genomic	0	6B	nasopharynx	Thailand:Maela	9421		dICE
S. pneumoniae	SMRU1973	GCA_001139265.1_6823_6_5_genomic	CKXM01000016.1	6B	nasopharynx	Thailand:Maela	9421		dICE
S. pneumoniae	SMRU2705	GCA_001139685.1_6938_7_17_genomic	CLMK01000022.1	6B	nasopharynx	Thailand:Maela	9421		dICE
S. pneumoniae	SMRU3038	GCA_001140885.1_7054_4_14_genomic	CMKC01000010.1	15C	nasopharynx	Thailand:Maela	9421		dICE
S. pneumoniae	33C	GCA_001141145.1_6259_6_13_genomic	CKAE01000017.1	33C	nasopharynx	Thailand:Maela	9421		dICE
S. pneumoniae	6B	GCA_001143445.1_9803_8_11_genomic	0	unknown	unknown	unknown	9421		dICE
S. pneumoniae	SMRU2252	GCA_001143945.1_7038_8_44_genomic	0	6B	nasopharynx	Thailand:Maela	9421		dICE
S. pneumoniae	SMRU2823	GCA_001144705.1_7011_6_15_genomic	CMFD01000021.1	6B	nasopharynx	Thailand:Maela	9421		dICE
S. pneumoniae	SMRU2736	GCA_001145685.1_6938_8_24_genomic	CLNO01000021.1	6B	nasopharynx	Thailand:Maela	9421		dICE
S. pneumoniae	6B	GCA_001148385.1_6631_5_23_genomic	CKJM01000018.1	6B	nasopharynx	Thailand:Maela	9421		dICE
S. pneumoniae	SMRU1806	GCA_001148505.1_6840_3_6_genomic	0	6B	nasopharynx	Thailand:Maela	9421		dICE
S. pneumoniae	SMRU2851	GCA_001148765.1_7004_6_43_genomic	0	15B	nasopharynx	Thailand:Maela	9421		dICE
S. pneumoniae	SMRU2416	GCA_001149665.1_6949_1_16_genomic	0	6A	nasopharynx	Thailand:Maela	9421		dICE
S. pneumoniae	SMRU2430	GCA_001150205.1_6949_2_6_genomic	CLOZ01000024.1	6B	nasopharynx	Thailand:Maela	9421		dICE
S. pneumoniae	6A	GCA_001152065.1_6630_3_24_genomic	0	6A	nasopharynx	Thailand:Maela	9421		dICE
S. pneumoniae	SMRU2854	GCA_001152625.1_7004_6_46_genomic	CMBH01000013.1	15B	nasopharynx	Thailand:Maela	9421		dICE
S. pneumoniae	35F	GCA_001153425.1_6641_6_12_genomic	0	35F	nasopharynx	Thailand:Maela	9421		dICE
S. pneumoniae	SMRU245	GCA_001153785.1_6673_8_5_genomic	0	33C	nasopharynx	Thailand:Maela	9421		dICE
S. pneumoniae	SMRU2049	GCA_001155225.1_6899_5_9_genomic	CLEI01000020.1	6B	nasopharynx	Thailand:Maela	9421		dICE
S. pneumoniae	SMRU2441	GCA_001155505.1_6949_2_17_genomic	0	6B	nasopharynx	Thailand:Maela	9421		dICE
S. pneumoniae	SMRU2104	GCA_001155945.1_6899_7_16_genomic	CLFC01000023.1	6B	nasopharynx	Thailand:Maela	9421		dICE
S. pneumoniae	SMRU2243	GCA_001157125.1_7038_8_35_genomic	CMJU01000002.1	6A	nasopharynx	Thailand:Maela	9421		dICE
S. pneumoniae	SMRU2829	GCA_001160725.1_7011_6_21_genomic	0	6B	nasopharynx	Thailand:Maela	9421		dICE
S. pneumoniae	6B	GCA_001161345.1_6630_2_12_genomic	0	6B	nasopharynx	Thailand:Maela	9421		dICE
S. pneumoniae	6A	GCA_001161965.1_6631_4_1_genomic	CKIR01000024.1	6A	nasopharynx	Thailand:Maela	9421		dICE
S. pneumoniae	SMRU2900	GCA_001163465.1_7004_7_68_genomic	0	6B	nasopharynx	Thailand:Maela	9421		dICE
S. pneumoniae	6B	GCA_001163785.1_9803_8_16_genomic	0	unknown	unknown	unknown	9421		dICE
S. pneumoniae	6B	GCA_001164685.1_9803_7_59_genomic	0	unknown	unknown	unknown	9421		dICE
S. pneumoniae	6B	GCA_001164705.1_6259_5_13_genomic	CJZK01000004.1	6B	nasopharynx	Thailand:Maela	9421		dICE
S. pneumoniae	SMRU1667	GCA_001166705.1_6805_4_11_genomic	0	6B	nasopharynx	Thailand:Maela	9421		dICE
S. pneumoniae	SMRU2331	GCA_001166945.1_6983_6_27_genomic	CLXP01000018.1	6B	nasopharynx	Thailand:Maela	9421		dICE
S. pneumoniae	SMRU2026	GCA_001167205.1_6899_4_10_genomic	0	6B	nasopharynx	Thailand:Maela	9421		dICE
S. pneumoniae	SMRU2817	GCA_001167945.1_7011_6_9_genomic	0	6B	nasopharynx	Thailand:Maela	9421		dICE
S. pneumoniae	SMRU1054	GCA_001168765.1_6731_3_22_genomic	0	6B	nasopharynx	Thailand:Maela	9421		dICE
S. pneumoniae	SMRU2545	GCA_001169125.1_6972_2_1_genomic	0	33C	nasopharynx	Thailand:Maela	9421		dICE
S. pneumoniae	SMRU745	GCA_001169585.1_6714_7_1_genomic	CQWG01000017.1	6B	nasopharynx	Thailand:Maela	9421		dICE
S. pneumoniae	6B	GCA_001170325.1_6630_3_9_genomic	0	6B	nasopharynx	Thailand:Maela	9421		dICE
S. pneumoniae	SMRU3084	GCA_001170565.1_7054_6_12_genomic	0	15B	nasopharynx	Thailand:Maela	9421		dICE
S. pneumoniae	SMRU2168	GCA_001171545.1_6925_5_8_genomic	CLHV01000020.1	6B	nasopharynx	Thailand:Maela	9421		dICE
S. pneumoniae	SMRU2841	GCA_001172265.1_7004_6_33_genomic	0	6B	nasopharynx	Thailand:Maela	9421		dICE
S. pneumoniae	SMRU1974	GCA_001172425.1_6823_6_6_genomic	0	6B	nasopharynx	Thailand:Maela	9421		dICE
S. pneumoniae	SMRU2647	GCA_001173825.1_6938_5_7_genomic	CLLL01000018.1	6B	nasopharynx	Thailand:Maela	9421		dICE
S. pneumoniae	SMRU1631	GCA_001174525.1_6807_3_23_genomic	0	6B	nasopharynx	Thailand:Maela	9421		dICE
S. pneumoniae	SMRU2905	GCA_001174725.1_7004_8_73_genomic	CMBZ01000001.1	6B	nasopharynx	Thailand:Maela	9421		dICE
S. pneumoniae	SMRU2081	GCA_001174805.1_6899_6_17_genomic	CLEL01000005.1	15B	nasopharynx	Thailand:Maela	9421		dICE
S. pneumoniae	SMRU1693	GCA_001191755.1_6805_5_13_genomic	CRTX01000020.1	15B	nasopharynx	Thailand:Maela	9421		dICE
S. pneumoniae	SMRU778	GCA_001192275.1_6755_1_10_genomic	CRLD01000021.1	6B	nasopharynx	Thailand:Maela	9421		dICE
S. pneumoniae	SMRU1031	GCA_001193575.1_6805_1_23_genomic	0	35F	nasopharynx	Thailand:Maela	9421		dICE
S. pneumoniae	SMRU634	GCA_001195005.1_6791_6_10_genomic	CRQM01000018.1	6B	nasopharynx	Thailand:Maela	9421		dICE
S. pneumoniae	SMRU875	GCA_001195125.1_6755_3_11_genomic	0	6A	nasopharynx	Thailand:Maela	9421		dICE
S. pneumoniae	SMRU1576	GCA_001195985.1_6807_1_16_genomic	CRWH01000012.1	6B	nasopharynx	Thailand:Maela	9421		dICE
S. pneumoniae	SMRU748	GCA_001196105.1_6714_7_4_genomic	CQWX01000017.1	6B	nasopharynx	Thailand:Maela	9421		dICE
S. pneumoniae	6A	GCA_001198175.1_6755_3_6_genomic	CRND01000022.1	unknown	unknown	unknown	9421		dICE
S. pneumoniae	SMRU1552	GCA_001198595.1_6753_4_16_genomic	CRKO01000006.1	6B	nasopharynx	Thailand:Maela	9421		dICE
S. pneumoniae	SMRU1706	GCA_001199395.1_6805_6_2_genomic	CRUU01000015.1	33C	nasopharynx	Thailand:Maela	9421		dICE
S. pneumoniae	SMRU1658	GCA_001199575.1_6805_4_2_genomic	CRTH01000009.1	6B	nasopharynx	Thailand:Maela	9421		dICE
S. pneumoniae	SMRU1120	GCA_001201075.1_6731_6_16_genomic	0	6B	nasopharynx	Thailand:Maela	9421		dICE
S. pneumoniae	SMRU607	GCA_001201215.1_6730_3_7_genomic	CQYL01000019.1	6B	nasopharynx	Thailand:Maela	9421		dICE
S. pneumoniae	SMRU732	GCA_001203075.1_6730_8_12_genomic	0	6B	nasopharynx	Thailand:Maela	9421		dICE
S. pneumoniae	SMRU1218	GCA_001203295.1_6736_4_18_genomic	CRFL01000014.1	6B	nasopharynx	Thailand:Maela	9421		dICE
S. pneumoniae	SMRU1582	GCA_001203595.1_6807_1_22_genomic	CRWL01000018.1	15B	nasopharynx	Thailand:Maela	9421		dICE
S. pneumoniae	SMRU1306	GCA_001203955.1_6736_8_10_genomic	0	6B	nasopharynx	Thailand:Maela	9421		dICE
S. pneumoniae	SMRU1259	GCA_001205015.1_6736_6_11_genomic	CRGO01000014.1	6B	nasopharynx	Thailand:Maela	9421		dICE
S. pneumoniae	SMRU621	GCA_001205835.1_6730_3_21_genomic	0	6B	nasopharynx	Thailand:Maela	9421		dICE
S. pneumoniae	SMRU657	GCA_001206775.1_6730_5_9_genomic	0	6B	nasopharynx	Thailand:Maela	9421		dICE
S. pneumoniae	SMRU1161	GCA_001206815.1_6755_5_9_genomic	CROO01000022.1	6B	nasopharynx	Thailand:Maela	9421		dICE
S. pneumoniae	SMRU1685	GCA_001208605.1_6805_5_5_genomic	0	6B	nasopharynx	Thailand:Maela	9421		dICE
S. pneumoniae	SMRU570	GCA_001210365.1_6714_8_18_genomic	CQXA01000011.1	6B	nasopharynx	Thailand:Maela	9421		dICE
S. pneumoniae	15B	GCA_001334835.1_6630_4_16_genomic	0	15B	nasopharynx	Thailand:Maela	9421		dICE
S. pneumoniae	6B	GCA_001335535.1_6631_6_17_genomic	0	6B	nasopharynx	Thailand:Maela	9421		dICE
S. pneumoniae	35F	GCA_001335655.1_6631_2_4_genomic	0	35F	nasopharynx	Thailand:Maela	9421		dICE
S. pneumoniae	6A	GCA_001335915.1_6631_6_23_genomic	0	6A	nasopharynx	Thailand:Maela	9421		dICE
S. pneumoniae	SMRU998	GCA_001337895.1_6731_1_14_genomic	CFDY01000020.1	6B	nasopharynx	Thailand:Maela	9421		dICE
S. pneumoniae	SMRU742	GCA_001337955.1_6730_8_22_genomic	CFCY01000014.1	15B	nasopharynx	Thailand:Maela	9421		dICE
S. pneumoniae	SMRU940	GCA_001338035.1_6680_6_4_genomic	CHGU01000013.1	35F	nasopharynx	Thailand:Maela	9421		dICE
S. pneumoniae	SMRU1066	GCA_001338075.1_6731_4_10_genomic	CHSR01000013.1	33C	nasopharynx	Thailand:Maela	9421		dICE
S. pneumoniae	SMRU981	GCA_001338575.1_6680_7_21_genomic	0	6B	nasopharynx	Thailand:Maela	9421		dICE
S. pneumoniae	SMRU1138	GCA_001339855.1_6755_4_10_genomic	0	6B	nasopharynx	Thailand:Maela	9421		dICE
S. pneumoniae	SMRU1546	GCA_001340295.1_6753_4_10_genomic	CGXE01000018.1	6B	nasopharynx	Thailand:Maela	9421		dICE
S. pneumoniae	SMRU1169	GCA_001340315.1_6755_5_17_genomic	CGXH01000004.1	6B	nasopharynx	Thailand:Maela	9421		dICE
S. pneumoniae	SMRU1673	GCA_001341075.1_6805_4_17_genomic	CHUK01000020.1	6B	nasopharynx	Thailand:Maela	9421		dICE
S. pneumoniae	SMRU1431	GCA_001341955.1_6805_2_15_genomic	0	6B	nasopharynx	Thailand:Maela	9421		dICE
S. pneumoniae	SMRU2083	GCA_001343135.1_6899_6_19_genomic	0	6B	nasopharynx	Thailand:Maela	9421		dICE
S. pneumoniae	SMRU2127	GCA_001343175.1_6925_3_15_genomic	0	6B	nasopharynx	Thailand:Maela	9421		dICE
S. pneumoniae	SMRU2031	GCA_001343315.1_6899_4_15_genomic	CFCC01000016.1	6B	nasopharynx	Thailand:Maela	9421		dICE
S. pneumoniae	SMRU2301	GCA_001343835.1_6983_4_93_genomic	CFDW01000028.1	15B	nasopharynx	Thailand:Maela	9421		dICE
S. pneumoniae	SMRU2042	GCA_001343995.1_6899_5_2_genomic	0	15B	nasopharynx	Thailand:Maela	9421		dICE
S. pneumoniae	SMRU1921	GCA_001344355.1_6823_4_1_genomic	CGYF01000019.1	6A	nasopharynx	Thailand:Maela	9421		dICE
S. pneumoniae	SMRU2074	GCA_001344795.1_6899_6_10_genomic	CFDH01000019.1	6B	nasopharynx	Thailand:Maela	9421		dICE
S. pneumoniae	SMRU2346	GCA_001345555.1_6983_6_42_genomic	0	6B	nasopharynx	Thailand:Maela	9421		dICE
S. pneumoniae	SMRU2770	GCA_001345975.1_7011_4_10_genomic	0	6B	nasopharynx	Thailand:Maela	9421		dICE
S. pneumoniae	SMRU2669	GCA_001346595.1_6938_6_5_genomic	CFCF01000011.1	6B	nasopharynx	Thailand:Maela	9421		dICE
S. pneumoniae	SMRU2668	GCA_001346615.1_6938_6_4_genomic	CGZH01000021.1	6B	nasopharynx	Thailand:Maela	9421		dICE
S. pneumoniae	SMRU2438	GCA_001346835.1_6949_2_14_genomic	CHHX01000016.1	6B	nasopharynx	Thailand:Maela	9421		dICE
S. pneumoniae	SMRU2869	GCA_001346895.1_7004_5_13_genomic	CHIC01000024.1	6B	nasopharynx	Thailand:Maela	9421		dICE
S. pneumoniae	SMRU2779	GCA_001346995.1_7011_4_19_genomic	0	6B	nasopharynx	Thailand:Maela	9421		dICE
S. pneumoniae	SMRU3057	GCA_001347235.1_7054_5_9_genomic	0	6B	nasopharynx	Thailand:Maela	9421		dICE
S. pneumoniae	SMRU2924	GCA_001347715.1_7004_8_92_genomic	0	6B	nasopharynx	Thailand:Maela	9421		dICE
S. pneumoniae	6B	GCA_001348375.1_9803_8_76_genomic	0	unknown	unknown	unknown	9421		dICE
S. pneumoniae	SMRU634	GCA_001403895.1_6730_4_10_genomic	CQYO01000020.1	6B	nasopharynx	Thailand:Maela	9421		dICE
S. pneumoniae	SMRU2704	GCA_001083205.1_6938_7_16_genomic	0	NT	nasopharynx	Thailand:Maela	9420		dICE
S. pneumoniae	SMRU3069	GCA_001083245.1_7054_5_21_genomic	0	23F	nasopharynx	Thailand:Maela	9420		dICE
S. pneumoniae	SMRU2591	GCA_001086925.1_6972_3_23_genomic	CLSC01000002.1	13	nasopharynx	Thailand:Maela	9420		dICE
S. pneumoniae	0145	GCA_001087925.1_6930_7_8_genomic	CNAH01000011.1	NT	Nasopharynx	Thailand	9420		dICE
S. pneumoniae	type strain: N	GCA_001088325.1_6649_8_1_genomic	CKMM01000018.1	NT	nasopharynx	Thailand:Maela	9420		dICE
S. pneumoniae	type strain: N	GCA_001090085.1_6631_6_5_genomic	CKKG01000016.1	NT	nasopharynx	Thailand:Maela	9420		dICE
S. pneumoniae	SMRU1859	GCA_001093085.1_6823_1_11_genomic	CKSU01000005.1	13	nasopharynx	Thailand:Maela	9420		dICE
S. pneumoniae	SMRU204	GCA_001096805.1_6680_8_12_genomic	CKRP01000012.1	NT	nasopharynx	Thailand:Maela	9420		dICE
S. pneumoniae	SMRU2992	GCA_001098805.1_7038_6_16_genomic	CMHY01000004.1	13	nasopharynx	Thailand:Maela	9420		dICE
S. pneumoniae	SMRU1769	GCA_001101745.1_6840_1_17_genomic	CKZI01000016.1	13	nasopharynx	Thailand:Maela	9420		dICE
S. pneumoniae	SMRU2348	GCA_001102765.1_6983_6_44_genomic	CLYB01000009.1	13	nasopharynx	Thailand:Maela	9420		dICE
S. pneumoniae	SMRU2941	GCA_001106485.1_7038_4_13_genomic	CMFZ01000006.1	NT	nasopharynx	Thailand:Maela	9420		dICE
S. pneumoniae	type strain: N	GCA_001108985.1_6259_5_8_genomic	0	NT	nasopharynx	Thailand:Maela	9420		dICE
S. pneumoniae	SMRU2939	GCA_001110765.1_7038_4_11_genomic	0	NT	nasopharynx	Thailand:Maela	9420		dICE
S. pneumoniae	SMRU2279	GCA_001119625.1_6983_3_71_genomic	0	NT	nasopharynx	Thailand:Maela	9420		dICE
S. pneumoniae	SMRU1653	GCA_001123085.1_6830_3_21_genomic	CKYR01000017.1	NT	nasopharynx	Thailand:Maela	9420		dICE
S. pneumoniae	type strain: N	GCA_001124125.1_6631_3_11_genomic	CKHS01000009.1	NT	nasopharynx	Thailand:Maela	9420		dICE
S. pneumoniae	SMRU1871	GCA_001124505.1_6823_1_23_genomic	CKTA01000005.1	13	nasopharynx	Thailand:Maela	9420		dICE
S. pneumoniae	19B	GCA_001131305.1_9803_8_79_genomic	0	unknown	unknown	unknown	9420		dICE
S. pneumoniae	SMRU2666	GCA_001132245.1_6938_6_2_genomic	CLLV01000022.1	NT	nasopharynx	Thailand:Maela	9420		dICE
S. pneumoniae	19B	GCA_001134945.1_9803_7_56_genomic	0	unknown	unknown	unknown	9420		dICE
S. pneumoniae	SMRU2533	GCA_001142025.1_6925_8_13_genomic	0	13	nasopharynx	Thailand:Maela	9420		dICE
S. pneumoniae	13	GCA_001145365.1_6631_4_16_genomic	CKIM01000010.1	13	nasopharynx	Thailand:Maela	9420		dICE
S. pneumoniae	SMRU1613	GCA_001149825.1_6807_3_5_genomic	CKTC01000018.1	NT	nasopharynx	Thailand:Maela	9420		dICE
S. pneumoniae	0232	GCA_001150385.1_6930_7_10_genomic	0	NT	nasopharynx	India	9420		dICE
S. pneumoniae	SMRU1340	GCA_001151865.1_6841_7_20_genomic	CLAS01000017.1	NT	nasopharynx	Thailand:Maela	9420		dICE
S. pneumoniae	SMRU959	GCA_001152865.1_6680_6_23_genomic	CKQJ01000009.1	19B	nasopharynx	Thailand:Maela	9420		dICE
S. pneumoniae	19B	GCA_001153185.1_6631_7_20_genomic	0	19B	nasopharynx	Thailand:Maela	9420		dICE
S. pneumoniae	19B	GCA_001155625.1_6259_8_6_genomic	0	19B	nasopharynx	Thailand:Maela	9420		dICE
S. pneumoniae	SMRU1351	GCA_001156225.1_6710_6_7_genomic	CQUW01000002.1	13	nasopharynx	Thailand:Maela	9420		dICE
S. pneumoniae	type strain: N	GCA_001164145.1_6630_1_4_genomic	0	NT	nasopharynx	Thailand:Maela	9420		dICE
S. pneumoniae	SMRU1709	GCA_001165385.1_6805_6_5_genomic	0	35C	nasopharynx	Thailand:Maela	9420		dICE
S. pneumoniae	SMRU2728	GCA_001166825.1_6938_8_16_genomic	0	13	nasopharynx	Thailand:Maela	9420		dICE
S. pneumoniae	SMRU2260	GCA_001169525.1_6983_3_52_genomic	CLUY01000009.1	13	nasopharynx	Thailand:Maela	9420		dICE
S. pneumoniae	SMRU1093	GCA_001171145.1_6731_5_13_genomic	0	19B	nasopharynx	Thailand:Maela	9420		dICE
S. pneumoniae	19B	GCA_001173565.1_6593_5_22_genomic	CKCV01000005.1	19B	nasopharynx	Thailand:Maela	9420		dICE
S. pneumoniae	SMRU1487	GCA_001194385.1_6753_1_23_genomic	CRIV01000006.1	35C	nasopharynx	Thailand:Maela	9420		dICE
S. pneumoniae	SMRU1092	GCA_001202815.1_6731_5_12_genomic	CREA01000010.1	13	nasopharynx	Thailand:Maela	9420		dICE
S. pneumoniae	SMRU1301	GCA_001206015.1_6736_8_5_genomic	CRIJ01000013.1	19B	nasopharynx	Thailand:Maela	9420		dICE
S. pneumoniae	SMRU614	GCA_001207965.1_6730_3_14_genomic	CQXZ01000007.1	13	nasopharynx	Thailand:Maela	9420		dICE
S. pneumoniae	0170	GCA_001334195.1_6930_7_14_genomic	CFJF01000011.1	NT	Nasopharynx	Thailand	9420		dICE
S. pneumoniae	type strain: N	GCA_001335095.1_6593_5_10_genomic	0	NT	nasopharynx	Thailand:Maela	9420		dICE
S. pneumoniae	SMRU606	GCA_001337175.1_6730_3_6_genomic	0	NT	nasopharynx	Thailand:Maela	9420		dICE
S. pneumoniae	SMRU686	GCA_001339935.1_6730_6_14_genomic	CFCV01000003.1	13	nasopharynx	Thailand:Maela	9420		dICE
S. pneumoniae	SMRU1199	GCA_001340555.1_6755_6_22_genomic	CGXI01000008.1	13	nasopharynx	Thailand:Maela	9420		dICE
S. pneumoniae	29	GCA_001341295.1_6807_1_23_genomic	0	unknown	unknown	unknown	9420		dICE
S. pneumoniae	SMRU1287	GCA_001342455.1_6736_7_15_genomic	CFAY01000014.1	NT	nasopharynx	Thailand:Maela	9420		dICE
S. pneumoniae	SMRU1951	GCA_001344735.1_6823_5_7_genomic	CICI01000014.1	NT	nasopharynx	Thailand:Maela	9420		dICE
S. pneumoniae	SMRU2794	GCA_001345415.1_7011_5_10_genomic	0	NT	nasopharynx	Thailand:Maela	9420		dICE
S. pneumoniae	SMRU2644	GCA_001346095.1_6938_5_4_genomic	CGZF01000009.1	13	nasopharynx	Thailand:Maela	9420		dICE
S. pneumoniae	SMRU2461	GCA_001346655.1_6949_3_13_genomic	CICU01000002.1	13	nasopharynx	Thailand:Maela	9420		dICE
S. pneumoniae	TIGR4; ATCC BAA-334	GCA_000006885.1_ASM688v1_genomic	0	unknown	unknown	unknown	9419		dICE
S. pneumoniae	ECC_3504	GCA_000762445.1_Sp_3504.v1.0_genomic	0	unknown	conjunctivitis	USA: East Lansing, MI	9419		dICE
S. pneumoniae	ECC_3431	GCA_000762625.1_Sp_3431.v1.0_genomic	0	unknown	conjunctivitis	USA: East Lansing, MI	9419		dICE
S. pneumoniae	SMRU562	GCA_000944255.1_6714_8_10_genomic	CDQE01000005.1	10B	nasopharynx	Thailand:Maela	9419		dICE
S. pneumoniae	SMRU1337	GCA_001083725.1_6841_7_17_genomic	0	10F	nasopharynx	Thailand:Maela	9419		dICE
S. pneumoniae	203692	GCA_001084705.2_6999_5_16_genomic	0	23F	nasopharynx	USA:Massachesetts	9419		dICE
S. pneumoniae	SMRU2719	GCA_001085005.1_6938_8_7_genomic	0	6C	nasopharynx	Thailand:Maela	9419		dICE
S. pneumoniae	SMRU2408	GCA_001085085.1_6949_1_8_genomic	CLOO01000005.1	10B	nasopharynx	Thailand:Maela	9419		dICE
S. pneumoniae	SMRU2781	GCA_001087405.1_7011_4_21_genomic	0	35C	nasopharynx	Thailand:Maela	9419		dICE
S. pneumoniae	SMRU1928	GCA_001089205.1_6823_4_8_genomic	CKVZ01000036.1	6A	nasopharynx	Thailand:Maela	9419		dICE
S. pneumoniae	SMRU1983	GCA_001090045.1_6823_6_15_genomic	CKXA01000006.1	6C	nasopharynx	Thailand:Maela	9419		dICE
S. pneumoniae	SMRU2240	GCA_001092125.1_7038_8_32_genomic	CMJL01000014.1	23F	nasopharynx	Thailand:Maela	9419		dICE
S. pneumoniae	10F	GCA_001092665.1_6631_3_21_genomic	CIMD01000012.1	10F	nasopharynx	Thailand:Maela	9419		dICE
S. pneumoniae	10B	GCA_001093565.1_9803_8_66_genomic	0	unknown	unknown	unknown	9419		dICE
S. pneumoniae	SMRU2934	GCA_001093845.1_7038_4_6_genomic	CMGN01000007.1	6A	nasopharynx	Thailand:Maela	9419		dICE
S. pneumoniae	10B	GCA_001094185.1_6593_4_1_genomic	0	10B	nasopharynx	Thailand:Maela	9419		dICE
S. pneumoniae	SMRU2216	GCA_001094805.1_6983_2_8_genomic	CLVA01000003.1	6C	nasopharynx	Thailand:Maela	9419		dICE
S. pneumoniae	35F	GCA_001095085.1_9803_7_2_genomic	CMNY01000009.1	unknown	unknown	unknown	9419		dICE
S. pneumoniae	SMRU2062	GCA_001096425.1_6899_5_22_genomic	0	10F	nasopharynx	Thailand:Maela	9419		dICE
S. pneumoniae	SMRU1888	GCA_001096825.1_6823_2_16_genomic	CKUD01000008.1	6A	nasopharynx	Thailand:Maela	9419		dICE
S. pneumoniae	35F	GCA_001097105.1_6641_6_18_genomic	CKLJ01000010.1	35F	nasopharynx	Thailand:Maela	9419		dICE
S. pneumoniae	SMRU2661	GCA_001097425.1_6938_5_21_genomic	0	6C	nasopharynx	Thailand:Maela	9419		dICE
S. pneumoniae	SMRU1911	GCA_001097465.1_6823_3_15_genomic	0	6C	nasopharynx	Thailand:Maela	9419		dICE
S. pneumoniae	SMRU1808	GCA_001099565.1_6840_3_8_genomic	0	23F	nasopharynx	Thailand:Maela	9419		dICE
S. pneumoniae	SMRU2580	GCA_001099725.1_6972_3_12_genomic	CLRL01000009.1	6A	nasopharynx	Thailand:Maela	9419		dICE
S. pneumoniae	SMRU2582	GCA_001100185.1_6972_3_14_genomic	CLRZ01000007.1	23F	nasopharynx	Thailand:Maela	9419		dICE
S. pneumoniae	SMRU2352	GCA_001100925.1_6983_6_48_genomic	0	10B	nasopharynx	Thailand:Maela	9419		dICE
S. pneumoniae	type strain: N	GCA_001101005.1_6938_7_14_genomic	CLML01000022.1	unknown	unknown	unknown	9419		dICE
S. pneumoniae	SMRU3080	GCA_001101045.1_7054_6_8_genomic	CMMG01000010.1	6A	nasopharynx	Thailand:Maela	9419		dICE
S. pneumoniae	10B	GCA_001101065.1_6630_4_10_genomic	0	10B	nasopharynx	Thailand:Maela	9419		dICE
S. pneumoniae	SMRU2034	GCA_001101425.1_6899_4_18_genomic	CLCQ01000017.1	10B	nasopharynx	Thailand:Maela	9419		dICE
S. pneumoniae	SMRU2044	GCA_001101645.1_6899_5_4_genomic	0	23F	nasopharynx	Thailand:Maela	9419		dICE
S. pneumoniae	10B	GCA_001102145.1_6630_2_22_genomic	CKEP01000008.1	10B	nasopharynx	Thailand:Maela	9419		dICE
S. pneumoniae	SMRU2917	GCA_001102305.1_7004_8_85_genomic	CMCR01000010.1	6C	nasopharynx	Thailand:Maela	9419		dICE
S. pneumoniae	SMRU2663	GCA_001103105.1_6938_5_23_genomic	0	6C	nasopharynx	Thailand:Maela	9419		dICE
S. pneumoniae	SMRU1688	GCA_001103605.1_6805_5_8_genomic	CRUN01000010.1	35F	nasopharynx	Thailand:Maela	9419		dICE
S. pneumoniae	6A	GCA_001104445.1_9803_7_55_genomic	CMPF01000009.1	unknown	unknown	unknown	9419		dICE
S. pneumoniae	23F/4	GCA_001104725.1_5242_3_4_genomic	CPPS01000011.1	23F	not known	Australia	9419		dICE
S. pneumoniae	SMRU2778	GCA_001104785.1_7011_4_18_genomic	CMDU01000011.1	35C	nasopharynx	Thailand:Maela	9419		dICE
S. pneumoniae	SMRU2453	GCA_001104985.1_6949_3_5_genomic	0	23F	nasopharynx	Thailand:Maela	9419		dICE
S. pneumoniae	SMRU2537	GCA_001105725.1_6925_8_17_genomic	0	10B	nasopharynx	Thailand:Maela	9419		dICE
S. pneumoniae	SMRU3074	GCA_001105745.1_7054_6_2_genomic	0	NT	nasopharynx	Thailand:Maela	9419		dICE
S. pneumoniae	SMRU1982	GCA_001105865.1_6823_6_14_genomic	0	23F	nasopharynx	Thailand:Maela	9419		dICE
S. pneumoniae	SMRU1990	GCA_001106925.1_6823_6_22_genomic	CKXG01000007.1	6C	nasopharynx	Thailand:Maela	9419		dICE
S. pneumoniae	23F	GCA_001107605.1_9803_7_57_genomic	CMPN01000012.1	unknown	unknown	unknown	9419		dICE
S. pneumoniae	SMRU950	GCA_001108465.1_6680_6_14_genomic	CKQI01000009.1	6C	nasopharynx	Thailand:Maela	9419		dICE
S. pneumoniae	15B	GCA_001108485.1_6949_4_15_genomic	CLQA01000009.1	unknown	unknown	unknown	9419		dICE
S. pneumoniae	SMRU1480	GCA_001109585.1_6753_1_16_genomic	CRIU01000014.1	10B	nasopharynx	Thailand:Maela	9419		dICE
S. pneumoniae	10B	GCA_001109925.1_6630_2_23_genomic	0	10B	nasopharynx	Thailand:Maela	9419		dICE
S. pneumoniae	SMRU2309	GCA_001110025.1_6983_5_5_genomic	0	23F	nasopharynx	Thailand:Maela	9419		dICE
S. pneumoniae	9N	GCA_001110705.1_9803_8_13_genomic	0	unknown	unknown	unknown	9419		dICE
S. pneumoniae	SMRU2543	GCA_001111705.1_6925_8_23_genomic	CLJY01000015.1	10B	nasopharynx	Thailand:Maela	9419		dICE
S. pneumoniae	SMRU2991	GCA_001113005.1_7038_6_15_genomic	0	NT	nasopharynx	Thailand:Maela	9419		dICE
S. pneumoniae	SMRU1855	GCA_001113845.1_6823_1_7_genomic	CKTP01000006.1	NT	nasopharynx	Thailand:Maela	9419		dICE
S. pneumoniae	SMRU3151	GCA_001114405.1_6938_3_26_genomic	CLKI01000006.1	6A	nasopharynx	Thailand:Maela	9419		dICE
S. pneumoniae	0119	GCA_001114725.1_5919_1_5_genomic	0	NT	nose	Poland	9419		dICE
S. pneumoniae	SMRU1952	GCA_001115665.1_6823_5_8_genomic	CKWU01000012.1	23F	nasopharynx	Thailand:Maela	9419		dICE
S. pneumoniae	SMRU2525	GCA_001119065.1_6925_8_5_genomic	CLKE01000009.1	6C	nasopharynx	Thailand:Maela	9419		dICE
S. pneumoniae	SMRU2134	GCA_001119145.1_6925_3_22_genomic	0	23F	nasopharynx	Thailand:Maela	9419		dICE
S. pneumoniae	SMRU3076	GCA_001119765.1_7054_6_4_genomic	0	23F	nasopharynx	Thailand:Maela	9419		dICE
S. pneumoniae	type strain: N	GCA_001121205.1_6631_1_24_genomic	CKGX01000017.1	NT	nasopharynx	Thailand:Maela	9419		dICE
S. pneumoniae	10B	GCA_001122145.1_6631_7_15_genomic	CKKL01000012.1	10B	nasopharynx	Thailand:Maela	9419		dICE
S. pneumoniae	SMRU3128	GCA_001122245.1_7068_4_8_genomic	CMMX01000016.1	23F	nasopharynx	Thailand:Maela	9419		dICE
S. pneumoniae	SMRU2310	GCA_001124545.1_6983_5_6_genomic	0	6C	nasopharynx	Thailand:Maela	9419		dICE
S. pneumoniae	SMRU1862	GCA_001125605.1_6823_1_14_genomic	0	6C	nasopharynx	Thailand:Maela	9419		dICE
S. pneumoniae	SMRU701	GCA_001125645.1_6730_7_5_genomic	0	35C	nasopharynx	Thailand:Maela	9419		dICE
S. pneumoniae	25310	GCA_001125925.2_6999_3_8_genomic	CNTE02000042.1	23F	nasopharynx	USA:Massachesetts	9419		dICE
S. pneumoniae	BR1014	GCA_001126425.2_7622_2_5_genomic	0	23B	nasopharynx	USA:Massachesetts	9419		dICE
S. pneumoniae	ERS069030	GCA_001127585.1_6259_4_14_genomic	0	19A	not known	Germany	9419		dICE
S. pneumoniae	9N	GCA_001128325.1_9803_8_5_genomic	CMRU01000010.1	unknown	unknown	unknown	9419		dICE
S. pneumoniae	9N	GCA_001128965.1_9803_7_64_genomic	CMPR01000007.1	unknown	unknown	unknown	9419		dICE
S. pneumoniae	SMRU2110	GCA_001129205.1_6899_7_22_genomic	CLFN01000012.1	23F	nasopharynx	Thailand:Maela	9419		dICE
S. pneumoniae	0256	GCA_001129805.1_5750_2_11_genomic	0	NT	nasopharynx	Portugal	9419		dICE
S. pneumoniae	SMRU1868	GCA_001130965.1_6823_1_20_genomic	CKSI01000012.1	23F	nasopharynx	Thailand:Maela	9419		dICE
S. pneumoniae	SMRU3148	GCA_001131005.1_6938_3_23_genomic	0	23F	nasopharynx	Thailand:Maela	9419		dICE
S. pneumoniae	6C	GCA_001131465.1_9803_7_43_genomic	0	unknown	unknown	unknown	9419		dICE
S. pneumoniae	SMRU2419	GCA_001131825.1_6949_1_19_genomic	CLOC01000015.1	10B	nasopharynx	Thailand:Maela	9419		dICE
S. pneumoniae	0260	GCA_001132745.1_5756_5_1_genomic	CMVP01000010.1	NT	nasopharynx	Portugal	9419		dICE
S. pneumoniae	MD5035	GCA_001132825.2_7622_5_51_genomic	0	23B	nasopharynx	USA:Massachesetts	9419		dICE
S. pneumoniae	BR1084	GCA_001133365.2_7622_2_28_genomic	COAY02000028.1	23B	nasopharynx	USA:Massachesetts	9419		dICE
S. pneumoniae	SMRU2793	GCA_001133505.1_7011_5_9_genomic	CMFF01000020.1	6A	nasopharynx	Thailand:Maela	9419		dICE
S. pneumoniae	6A	GCA_001134025.1_9803_8_21_genomic	0	unknown	unknown	unknown	9419		dICE
S. pneumoniae	SMRU2458	GCA_001134045.1_6949_3_10_genomic	CLPI01000001.1	10B	nasopharynx	Thailand:Maela	9419		dICE
S. pneumoniae	35F	GCA_001134805.1_9803_7_5_genomic	0	unknown	unknown	unknown	9419		dICE
S. pneumoniae	SMRU2970	GCA_001137105.1_7038_5_18_genomic	0	10F	nasopharynx	Thailand:Maela	9419		dICE
S. pneumoniae	SMRU1041	GCA_001137505.1_6731_3_9_genomic	CRDD01000016.1	NT	nasopharynx	Thailand:Maela	9419		dICE
S. pneumoniae	SMRU2633	GCA_001137845.1_6972_5_17_genomic	CLTJ01000011.1	10B	nasopharynx	Thailand:Maela	9419		dICE
S. pneumoniae	SMRU2079	GCA_001137905.1_6899_6_15_genomic	0	23F	nasopharynx	Thailand:Maela	9419		dICE
S. pneumoniae	10B	GCA_001137925.1_6641_6_21_genomic	CKLK01000006.1	10B	nasopharynx	Thailand:Maela	9419		dICE
S. pneumoniae	SMRU2662	GCA_001138925.1_6938_5_22_genomic	CLKZ01000010.1	6C	nasopharynx	Thailand:Maela	9419		dICE
S. pneumoniae	SMRU3141	GCA_001138965.1_7068_4_21_genomic	0	24F	nasopharynx	Thailand:Maela	9419		dICE
S. pneumoniae	SMRU1086	GCA_001138985.1_6731_5_6_genomic	0	6C	nasopharynx	Thailand:Maela	9419		dICE
S. pneumoniae	SMRU2046	GCA_001139165.1_6899_5_6_genomic	CLED01000014.1	10F	nasopharynx	Thailand:Maela	9419		dICE
S. pneumoniae	SMRU2314	GCA_001139225.1_6983_5_10_genomic	CLWS01000004.1	6C	nasopharynx	Thailand:Maela	9419		dICE
S. pneumoniae	10B	GCA_001139605.1_6259_8_11_genomic	CKBG01000014.1	10B	nasopharynx	Thailand:Maela	9419		dICE
S. pneumoniae	R34-3026	GCA_001140105.2_6930_8_20_genomic	CNPC02000226.1	6A	nasopharynx	USA:Massachesetts	9419		dICE
S. pneumoniae	SMRU2731	GCA_001140205.1_6938_8_19_genomic	0	NT	nasopharynx	Thailand:Maela	9419		dICE
S. pneumoniae	9N/2	GCA_001140285.1_5242_2_5_genomic	0	9N	not known	USA	9419		dICE
S. pneumoniae	0264	GCA_001141025.1_5756_5_2_genomic	CMVG01000008.1	NT	nasopharynx	Portugal	9419		dICE
S. pneumoniae	SMRU2111	GCA_001141245.1_6899_7_23_genomic	CLFG01000012.1	35C	nasopharynx	Thailand:Maela	9419		dICE
S. pneumoniae	10B	GCA_001141685.1_6649_8_13_genomic	CKMH01000012.1	10B	nasopharynx	Thailand:Maela	9419		dICE
S. pneumoniae	SMRU1295	GCA_001141785.1_6736_7_23_genomic	CRHN01000010.1	7F	nasopharynx	Thailand:Maela	9419		dICE
S. pneumoniae	SMRU2184	GCA_001142245.1_6925_5_24_genomic	0	6A	nasopharynx	Thailand:Maela	9419		dICE
S. pneumoniae	462956	GCA_001142425.2_6952_4_14_genomic	CNPO02000171.1	23F	nasopharynx	USA:Massachesetts	9419		dICE
S. pneumoniae	SMRU2776	GCA_001142585.1_7011_4_16_genomic	CMEB01000012.1	23F	nasopharynx	Thailand:Maela	9419		dICE
S. pneumoniae	type strain: N	GCA_001142925.1_6631_7_6_genomic	CKLA01000013.1	NT	nasopharynx	Thailand:Maela	9419		dICE
S. pneumoniae	SMRU2203	GCA_001142945.1_6925_6_19_genomic	0	6C	nasopharynx	Thailand:Maela	9419		dICE
S. pneumoniae	SMRU2592	GCA_001143525.1_6972_3_24_genomic	CLSG01000009.1	6C	nasopharynx	Thailand:Maela	9419		dICE
S. pneumoniae	SMRU3156	GCA_001143565.1_6938_3_31_genomic	0	6A	nasopharynx	Thailand:Maela	9419		dICE
S. pneumoniae	SMRU2284	GCA_001144285.1_6983_4_76_genomic	0	23F	nasopharynx	Thailand:Maela	9419		dICE
S. pneumoniae	SMRU2398	GCA_001145665.1_6983_8_94_genomic	CLZV01000031.1	6A	nasopharynx	Thailand:Maela	9419		dICE
S. pneumoniae	6C	GCA_001147665.1_6259_7_2_genomic	0	6C	nasopharynx	Thailand:Maela	9419		dICE
S. pneumoniae	SMRU761	GCA_001147925.1_6714_7_17_genomic	0	24F	nasopharynx	Thailand:Maela	9419		dICE
S. pneumoniae	R34-3076	GCA_001148585.2_6925_2_94_genomic	CNOQ02000030.1	23F	nasopharynx	USA:Massachesetts	9419		dICE
S. pneumoniae	SMRU2748	GCA_001148965.1_7011_3_12_genomic	CMCZ01000004.1	23F	nasopharynx	Thailand:Maela	9419		dICE
S. pneumoniae	SMRU846	GCA_001149105.1_6775_2_6_genomic	0	10B	nasopharynx	Thailand:Maela	9419		dICE
S. pneumoniae	6C	GCA_001149125.1_9803_7_35_genomic	0	unknown	unknown	unknown	9419		dICE
S. pneumoniae	SMRU2812	GCA_001149225.1_7011_6_4_genomic	CMFM01000012.1	23F	nasopharynx	Thailand:Maela	9419		dICE
S. pneumoniae	SMRU2937	GCA_001149405.1_7038_4_9_genomic	0	10B	nasopharynx	Thailand:Maela	9419		dICE
S. pneumoniae	SMRU835	GCA_001149505.1_6775_1_19_genomic	CRPK01000012.1	9N	nasopharynx	Thailand:Maela	9419		dICE
S. pneumoniae	6C	GCA_001150025.1_6664_1_9_genomic	CKNT01000009.1	6C	nasopharynx	Thailand:Maela	9419		dICE
S. pneumoniae	SMRU2390	GCA_001150085.1_6983_8_86_genomic	CLZH01000014.1	23F	nasopharynx	Thailand:Maela	9419		dICE
S. pneumoniae	SMRU1741	GCA_001150285.1_6805_7_12_genomic	0	10B	nasopharynx	Thailand:Maela	9419		dICE
S. pneumoniae	type strain: N	GCA_001150685.1_6259_5_1_genomic	CJZH01000003.1	NT	nasopharynx	Thailand:Maela	9419		dICE
S. pneumoniae	SMRU2529	GCA_001150865.1_6925_8_9_genomic	0	9N	nasopharynx	Thailand:Maela	9419		dICE
S. pneumoniae	R34-3176	GCA_001152225.2_6952_7_16_genomic	CNQH02000082.1	34	nasopharynx	USA:Massachesetts	9419		dICE
S. pneumoniae	SMRU2700	GCA_001152285.1_6938_7_12_genomic	0	10B	nasopharynx	Thailand:Maela	9419		dICE
S. pneumoniae	SMRU2602	GCA_001152405.1_6972_4_10_genomic	0	NT	nasopharynx	Thailand:Maela	9419		dICE
S. pneumoniae	10B	GCA_001152605.1_6631_4_13_genomic	0	10B	nasopharynx	Thailand:Maela	9419		dICE
S. pneumoniae	SMRU1380	GCA_001152745.1_6710_7_12_genomic	0	10B	nasopharynx	Thailand:Maela	9419		dICE
S. pneumoniae	SMRU1053	GCA_001153165.1_6731_3_21_genomic	0	10F	nasopharynx	Thailand:Maela	9419		dICE
S. pneumoniae	SMRU2176	GCA_001153485.1_6925_5_16_genomic	0	10F	nasopharynx	Thailand:Maela	9419		dICE
S. pneumoniae	SMRU3016	GCA_001153905.1_7038_7_16_genomic	0	6A	nasopharynx	Thailand:Maela	9419		dICE
S. pneumoniae	SMRU2033	GCA_001154145.1_6899_4_17_genomic	0	6C	nasopharynx	Thailand:Maela	9419		dICE
S. pneumoniae	SMRU2627	GCA_001154385.1_6972_5_11_genomic	0	6C	nasopharynx	Thailand:Maela	9419		dICE
S. pneumoniae	6C	GCA_001154965.1_6259_7_22_genomic	0	6C	nasopharynx	Thailand:Maela	9419		dICE
S. pneumoniae	SMRU1746	GCA_001155145.1_6805_7_17_genomic	CRVO01000011.1	10B	nasopharynx	Thailand:Maela	9419		dICE
S. pneumoniae	SMRU2701	GCA_001156745.1_6938_7_13_genomic	0	10B	nasopharynx	Thailand:Maela	9419		dICE
S. pneumoniae	SMRU1716	GCA_001156765.1_6805_6_12_genomic	CRUP01000009.1	35C	nasopharynx	Thailand:Maela	9419		dICE
S. pneumoniae	10B	GCA_001156945.1_6641_6_16_genomic	CKLI01000013.1	10B	nasopharynx	Thailand:Maela	9419		dICE
S. pneumoniae	SMRU725	GCA_001158225.1_6730_8_5_genomic	0	24F	nasopharynx	Thailand:Maela	9419		dICE
S. pneumoniae	SMRU2679	GCA_001159085.1_6938_6_15_genomic	0	35C	nasopharynx	Thailand:Maela	9419		dICE
S. pneumoniae	13	GCA_001159825.1_9803_8_70_genomic	0	unknown	unknown	unknown	9419		dICE
S. pneumoniae	SMRU2999	GCA_001160785.1_7038_6_23_genomic	CMIF01000008.1	35C	nasopharynx	Thailand:Maela	9419		dICE
S. pneumoniae	type strain: N	GCA_001162985.1_6972_5_20_genomic	0	unknown	unknown	unknown	9419		dICE
S. pneumoniae	6C	GCA_001163265.1_9803_7_32_genomic	0	unknown	unknown	unknown	9419		dICE
S. pneumoniae	SMRU644	GCA_001163805.1_6791_6_20_genomic	0	10B	nasopharynx	Thailand:Maela	9419		dICE
S. pneumoniae	SMRU1894	GCA_001165565.1_6823_2_22_genomic	CKUL01000002.1	10B	nasopharynx	Thailand:Maela	9419		dICE
S. pneumoniae	SMRU1979	GCA_001166925.1_6823_6_11_genomic	CKWV01000010.1	6C	nasopharynx	Thailand:Maela	9419		dICE
S. pneumoniae	type strain: N	GCA_001167485.1_6641_6_8_genomic	CKLV01000006.1	NT	nasopharynx	Thailand:Maela	9419		dICE
S. pneumoniae	SMRU2714	GCA_001167725.1_6938_8_2_genomic	0	6C	nasopharynx	Thailand:Maela	9419		dICE
S. pneumoniae	10F	GCA_001167745.1_9803_7_75_genomic	CMPX01000011.1	unknown	unknown	unknown	9419		dICE
S. pneumoniae	SMRU2961	GCA_001167845.1_7038_5_9_genomic	CMHK01000012.1	NT	nasopharynx	Thailand:Maela	9419		dICE
S. pneumoniae	SMRU3107	GCA_001168065.1_7092_6_11_genomic	CMMV01000003.1	6A	nasopharynx	Thailand:Maela	9419		dICE
S. pneumoniae	7B	GCA_001169445.1_6259_7_9_genomic	CILX01000014.1	24F	nasopharynx	Thailand:Maela	9419		dICE
S. pneumoniae	SMRU2009	GCA_001170205.1_6823_7_17_genomic	0	23F	nasopharynx	Thailand:Maela	9419		dICE
S. pneumoniae	SMRU2293	GCA_001170305.1_6983_4_85_genomic	CLWF01000004.1	6A	nasopharynx	Thailand:Maela	9419		dICE
S. pneumoniae	SMRU965	GCA_001170545.1_6680_7_5_genomic	CKQZ01000017.1	6C	nasopharynx	Thailand:Maela	9419		dICE
S. pneumoniae	0128	GCA_001171045.1_5919_1_10_genomic	0	NT	nasopharynx	Poland	9419		dICE
S. pneumoniae	type strain: N	GCA_001171505.1_6641_6_14_genomic	CKLF01000002.1	NT	nasopharynx	Thailand:Maela	9419		dICE
S. pneumoniae	R34-3029	GCA_001172085.2_6930_8_23_genomic	CNOZ02000045.1	23F	nasopharynx	USA:Massachesetts	9419		dICE
S. pneumoniae	0258	GCA_001172565.1_5750_2_12_genomic	CMVF01000010.1	NT	nasopharynx	Portugal	9419		dICE
S. pneumoniae	SMRU2862	GCA_001172805.1_7004_5_6_genomic	CMAL01000011.1	23F	nasopharynx	Thailand:Maela	9419		dICE
S. pneumoniae	9V/4	GCA_001173285.1_5192_8_5_genomic	CPNC01000012.1	9V	not known	Denmark	9419		dICE
S. pneumoniae	SMRU2379	GCA_001173725.1_6983_8_75_genomic	0	6C	nasopharynx	Thailand:Maela	9419		dICE
S. pneumoniae	SMRU1610	GCA_001173865.1_6807_3_2_genomic	CKSS01000019.1	6A	nasopharynx	Thailand:Maela	9419		dICE
S. pneumoniae	SMRU1393	GCA_001173925.1_6710_8_1_genomic	0	35F	nasopharynx	Thailand:Maela	9419		dICE
S. pneumoniae	SMRU1416	GCA_001191735.1_6710_8_24_genomic	0	9N	nasopharynx	Thailand:Maela	9419		dICE
S. pneumoniae	SMRU1413	GCA_001192195.1_6710_8_21_genomic	CQVW01000012.1	23F	nasopharynx	Thailand:Maela	9419		dICE
S. pneumoniae	SMRU1526	GCA_001193675.1_6753_3_14_genomic	0	35C	nasopharynx	Thailand:Maela	9419		dICE
S. pneumoniae	SMRU1507	GCA_001193995.1_6753_2_18_genomic	CRJK01000012.1	9N	nasopharynx	Thailand:Maela	9419		dICE
S. pneumoniae	SMRU847	GCA_001194845.1_6775_2_7_genomic	0	10B	nasopharynx	Thailand:Maela	9419		dICE
S. pneumoniae	SMRU867	GCA_001195545.1_6755_3_3_genomic	0	10B	nasopharynx	Thailand:Maela	9419		dICE
S. pneumoniae	SMRU1164	GCA_001197055.1_6755_5_12_genomic	0	10F	nasopharynx	Thailand:Maela	9419		dICE
S. pneumoniae	SMRU1050	GCA_001199515.1_6731_3_18_genomic	0	6C	nasopharynx	Thailand:Maela	9419		dICE
S. pneumoniae	SMRU1197	GCA_001200075.1_6755_6_20_genomic	0	6A	nasopharynx	Thailand:Maela	9419		dICE
S. pneumoniae	SMRU1730	GCA_001200335.1_6805_7_2_genomic	CRVQ01000006.1	6C	nasopharynx	Thailand:Maela	9419		dICE
S. pneumoniae	SMRU811	GCA_001200755.1_6755_2_19_genomic	0	10B	nasopharynx	Thailand:Maela	9419		dICE
S. pneumoniae	SMRU1167	GCA_001200835.1_6755_5_15_genomic	0	10B	nasopharynx	Thailand:Maela	9419		dICE
S. pneumoniae	SMRU1215	GCA_001201815.1_6736_4_15_genomic	CRFE01000007.1	23F	nasopharynx	Thailand:Maela	9419		dICE
S. pneumoniae	SMRU1253	GCA_001202255.1_6736_6_5_genomic	0	10A	nasopharynx	Thailand:Maela	9419		dICE
S. pneumoniae	SMRU1180	GCA_001202355.1_6755_6_4_genomic	0	10B	nasopharynx	Thailand:Maela	9419		dICE
S. pneumoniae	SMRU1062	GCA_001203855.1_6731_4_6_genomic	0	6C	nasopharynx	Thailand:Maela	9419		dICE
S. pneumoniae	SMRU1588	GCA_001204075.1_6807_2_4_genomic	CRXJ01000006.1	6A	nasopharynx	Thailand:Maela	9419		dICE
S. pneumoniae	SMRU726	GCA_001204495.1_6730_8_6_genomic	0	6C	nasopharynx	Thailand:Maela	9419		dICE
S. pneumoniae	SMRU630	GCA_001204935.1_6791_6_6_genomic	0	24F	nasopharynx	Thailand:Maela	9419		dICE
S. pneumoniae	SMRU1732	GCA_001205475.1_6805_7_4_genomic	CRVX01000002.1	24F	nasopharynx	Thailand:Maela	9419		dICE
S. pneumoniae	SMRU1159	GCA_001206295.1_6755_5_7_genomic	0	6C	nasopharynx	Thailand:Maela	9419		dICE
S. pneumoniae	SMRU1749	GCA_001206575.1_6805_7_20_genomic	0	6C	nasopharynx	Thailand:Maela	9419		dICE
S. pneumoniae	SMRU777	GCA_001207155.1_6755_1_9_genomic	0	6C	nasopharynx	Thailand:Maela	9419		dICE
S. pneumoniae	SMRU1566	GCA_001207175.1_6807_1_6_genomic	0	6A	nasopharynx	Thailand:Maela	9419		dICE
S. pneumoniae	SMRU1227	GCA_001207615.1_6736_5_3_genomic	CRGG01000008.1	6C	nasopharynx	Thailand:Maela	9419		dICE
S. pneumoniae	SMRU1267	GCA_001209645.1_6736_6_19_genomic	0	23F	nasopharynx	Thailand:Maela	9419		dICE
S. pneumoniae	SMRU712	GCA_001210005.1_6730_7_16_genomic	CRAR01000007.1	NT	nasopharynx	Thailand:Maela	9419		dICE
S. pneumoniae	239434	GCA_001300175.2_6999_6_3_genomic	0	23F	nasopharynx	USA:Massachesetts	9419		dICE
S. pneumoniae	ND6115	GCA_001301535.2_7553_4_3_genomic	CHIR02000063.1	23B	nasopharynx	USA:Massachesetts	9419		dICE
S. pneumoniae	17F/2	GCA_001326475.1_5310_1_7_genomic	0	17F	not known	Denmark	9419		dICE
S. pneumoniae	SN23212	GCA_001329175.1_6289_8_19_genomic	CVMN01000009.1	19F	not known	unknown	9419		dICE
S. pneumoniae	SN11905	GCA_001329495.1_6259_4_9_genomic	CHYM01000014.1	19F	not known	Greece	9419		dICE
S. pneumoniae	SMRU248	GCA_001334955.1_6673_8_8_genomic	0	NT	nasopharynx	Thailand:Maela	9419		dICE
S. pneumoniae	10B	GCA_001335675.1_6631_3_7_genomic	0	10B	nasopharynx	Thailand:Maela	9419		dICE
S. pneumoniae	6C	GCA_001336615.1_6259_6_4_genomic	0	6C	nasopharynx	Thailand:Maela	9419		dICE
S. pneumoniae	10B	GCA_001336635.1_6259_8_10_genomic	CGVT01000013.1	10B	nasopharynx	Thailand:Maela	9419		dICE
S. pneumoniae	SMRU993	GCA_001339135.1_6731_1_9_genomic	0	23F	nasopharynx	Thailand:Maela	9419		dICE
S. pneumoniae	21	GCA_001339275.1_6755_4_20_genomic	0	unknown	unknown	unknown	9419		dICE
S. pneumoniae	SMRU804	GCA_001339595.1_6755_2_12_genomic	CHTC01000020.1	6C	nasopharynx	Thailand:Maela	9419		dICE
S. pneumoniae	SMRU697	GCA_001339775.1_6730_7_1_genomic	CHQT01000015.1	10B	nasopharynx	Thailand:Maela	9419		dICE
S. pneumoniae	SMRU1036	GCA_001340115.1_6731_3_4_genomic	0	6C	nasopharynx	Thailand:Maela	9419		dICE
S. pneumoniae	SMRU1545	GCA_001340415.1_6753_4_9_genomic	CIBY01000008.1	6C	nasopharynx	Thailand:Maela	9419		dICE
S. pneumoniae	SMRU1547	GCA_001340515.1_6753_4_11_genomic	0	23F	nasopharynx	Thailand:Maela	9419		dICE
S. pneumoniae	SMRU1645	GCA_001340995.1_6830_3_13_genomic	0	23F	nasopharynx	Thailand:Maela	9419		dICE
S. pneumoniae	SMRU1246	GCA_001341375.1_6736_5_22_genomic	CHSY01000008.1	10B	nasopharynx	Thailand:Maela	9419		dICE
S. pneumoniae	SMRU1717	GCA_001341535.1_6805_6_13_genomic	CGYD01000018.1	6C	nasopharynx	Thailand:Maela	9419		dICE
S. pneumoniae	SMRU1370	GCA_001341735.1_6710_7_2_genomic	0	6A	nasopharynx	Thailand:Maela	9419		dICE
S. pneumoniae	SMRU1521	GCA_001342235.1_6753_3_9_genomic	CHTG01000013.1	10B	nasopharynx	Thailand:Maela	9419		dICE
S. pneumoniae	SMRU1160	GCA_001342635.1_6755_5_8_genomic	0	9N	nasopharynx	Thailand:Maela	9419		dICE
S. pneumoniae	SMRU1943	GCA_001343195.1_6823_4_23_genomic	0	10F	nasopharynx	Thailand:Maela	9419		dICE
S. pneumoniae	SMRU2021	GCA_001343595.1_6899_4_5_genomic	CICS01000007.1	6C	nasopharynx	Thailand:Maela	9419		dICE
S. pneumoniae	SMRU2018	GCA_001344215.1_6899_4_2_genomic	0	6C	nasopharynx	Thailand:Maela	9419		dICE
S. pneumoniae	SMRU2090	GCA_001344715.1_6899_7_2_genomic	0	6C	nasopharynx	Thailand:Maela	9419		dICE
S. pneumoniae	SMRU1750	GCA_001344975.1_6805_7_21_genomic	CGYE01000006.1	24F	nasopharynx	Thailand:Maela	9419		dICE
S. pneumoniae	SMRU2878	GCA_001345495.1_7004_5_22_genomic	CHVQ01000019.1	35C	nasopharynx	Thailand:Maela	9419		dICE
S. pneumoniae	SMRU2519	GCA_001345915.1_6925_7_23_genomic	CFEN01000013.1	23F	nasopharynx	Thailand:Maela	9419		dICE
S. pneumoniae	SMRU2330	GCA_001345995.1_6983_6_26_genomic	CICX01000011.1	23F	nasopharynx	Thailand:Maela	9419		dICE
S. pneumoniae	SMRU2374	GCA_001346375.1_6983_7_70_genomic	0	6C	nasopharynx	Thailand:Maela	9419		dICE
S. pneumoniae	SMRU2868	GCA_001346875.1_7004_5_12_genomic	0	6A	nasopharynx	Thailand:Maela	9419		dICE
S. pneumoniae	SMRU3154	GCA_001347255.1_6938_3_29_genomic	CICW01000011.1	6A	nasopharynx	Thailand:Maela	9419		dICE
S. pneumoniae	SMRU2899	GCA_001347395.1_7004_7_67_genomic	0	NT	nasopharynx	Thailand:Maela	9419		dICE
S. pneumoniae	SMRU2974	GCA_001347435.1_7038_5_22_genomic	CHAF01000010.1	23F	nasopharynx	Thailand:Maela	9419		dICE
S. pneumoniae	SMRU2969	GCA_001347615.1_7038_5_17_genomic	0	10F	nasopharynx	Thailand:Maela	9419		dICE
S. pneumoniae	SMRU2929	GCA_001348035.1_7038_4_1_genomic	CHAE01000012.1	35C	nasopharynx	Thailand:Maela	9419		dICE
S. pneumoniae	10F	GCA_001348235.1_9803_7_50_genomic	0	unknown	unknown	unknown	9419		dICE
S. pneumoniae	SMRU644	GCA_001404255.1_6730_4_20_genomic	0	10B	nasopharynx	Thailand:Maela	9419		dICE
S. pneumoniae	2842STDY5753380	GCA_900019755.1_12718_5_7_genomic	FDIP01000015.1	NA	Blood	Netherlands	9419		dICE
S. pneumoniae	B14721	GCA_900052025.1_5390_2_11_genomic	FIXQ01000014.1	35B	CSF	Malawi	9419		dICE
S. pneumoniae	R6	GCA_000007045.1_ASM704v1_genomic	0	unknown	unknown	unknown	9418		dICE
S. pneumoniae	D39	GCA_000014365.1_ASM1436v1_genomic	0	unknown	unknown	unknown	9418		dICE
S. pneumoniae	JJA	GCA_000018985.1_ASM1898v1_genomic	0	unknown	unknown	unknown	9418		dICE
S. pneumoniae	P1031	GCA_000019005.1_ASM1900v1_genomic	CP000920.1	unknown	unknown	unknown	9418		dICE
S. pneumoniae	ATCC 700669	GCA_000026665.1_ASM2666v1_genomic	FM211187.1	unknown	unknown	unknown	9418		dICE
S. pneumoniae	TIGR4	GCA_000167615.1_ASM16761v1_genomic	0	unknown	unknown	unknown	9418		dICE
S. pneumoniae	CDC1873-00	GCA_000171575.1_ASM17157v1_genomic	ABFS01000002.1	unknown	unknown	unknown	9418		dICE
S. pneumoniae	CDC0288-04	GCA_000171675.1_ASM17167v1_genomic	ABGF01000007.1	unknown	unknown	unknown	9418		dICE
S. pneumoniae	SPN1041	GCA_000180475.1_ASM18047v1_genomic	0	unknown	unknown	unknown	9418		dICE
S. pneumoniae	SPN7465	GCA_000180495.1_ASM18049v1_genomic	CACF01000001.1	unknown	unknown	unknown	9418		dICE
S. pneumoniae	SPN021198	GCA_000180535.1_ASM18053v1_genomic	0	unknown	unknown	unknown	9418		dICE
S. pneumoniae	SPN072838	GCA_000180555.1_ASM18055v1_genomic	0	unknown	unknown	unknown	9418		dICE
S. pneumoniae	OXC141	GCA_000210955.1_ASM21095v1_genomic	0	unknown	unknown	unknown	9418		dICE
S. pneumoniae	SNP034156	GCA_000210995.1_ASM21099v1_genomic	0	unknown	unknown	unknown	9418		dICE
S. pneumoniae	SNP034183	GCA_000211015.1_ASM21101v1_genomic	FQ312043.1	unknown	unknown	unknown	9418		dICE
S. pneumoniae	SNP994038	GCA_000211035.2_ASM21103v2_genomic	FQ312041.2	unknown	unknown	unknown	9418		dICE
S. pneumoniae	SNP994039	GCA_000211055.2_ASM21105v2_genomic	FQ312044.2	unknown	unknown	unknown	9418		dICE
S. pneumoniae	R6M2-PG	GCA_000230335.2_ASM23033v2_genomic	0	unknown	unknown	unknown	9418		dICE
S. pneumoniae	GA05245	GCA_000251325.2_ASM25132v2_genomic	0	unknown	blood	USA: Metropolitan Atlanta	9418		dICE
S. pneumoniae	GA13430	GCA_000251445.2_ASM25144v2_genomic	0	unknown	blood	USA: Metropolitan Atlanta	9418		dICE
S. pneumoniae	GA14373	GCA_000251485.2_ASM25148v2_genomic	0	unknown	blood	USA: Metropolitan Atlanta	9418		dICE
S. pneumoniae	GA18068	GCA_000251565.2_ASM25156v2_genomic	AIKR01000002.1	unknown	blood	USA: Metropolitan Atlanta	9418		dICE
S. pneumoniae	GA19101	GCA_000251585.2_ASM25158v2_genomic	0	unknown	blood	USA: Metropolitan Atlanta	9418		dICE
S. pneumoniae	459-5	GCA_000256665.1_ASM25666v1_genomic	0	unknown	nasopharynx sample from healthy child at a day care	Portugal: Lisbon	9418		dICE
S. pneumoniae	TIGR4	GCA_000269665.1_PB_Stre_pneu_Tigr4_V1_genomic	0	unknown	unknown	unknown	9418		dICE
S. pneumoniae	TIGR4	GCA_000273445.1_Stre_pneu_Tigr4_V1_genomic	AKVY01000001.1	unknown	unknown	unknown	9418		dICE
S. pneumoniae	GA54354	GCA_000279715.1_ASM27971v1_genomic	ALCN01000003.1	unknown	cerebral spinal fluid	USA: Metropolitan Atlanta	9418		dICE
S. pneumoniae	GA60080	GCA_000279815.1_ASM27981v1_genomic	0	unknown	blood	USA: Metropolitan Atlanta	9418		dICE
S. pneumoniae	GA62331	GCA_000279875.1_ASM27987v1_genomic	0	unknown	blood	USA: Metropolitan Atlanta	9418		dICE
S. pneumoniae	PNI0002	GCA_000334635.1_ASM33463v1_genomic	KB371504.1	unknown	unknown	unknown	9418		dICE
S. pneumoniae	PNI0153	GCA_000334775.1_ASM33477v1_genomic	KB372030.1	unknown	unknown	unknown	9418		dICE
S. pneumoniae	PNI0212	GCA_000355925.1_ASM35592v1_genomic	0	unknown	blood sample taken from a clinical pediatric case of invasive pneumococcal disease	unknown	9418		dICE
S. pneumoniae	PNI0159	GCA_000355965.1_ASM35596v1_genomic	KB742176.1	unknown	blood sample taken from a clinical pediatric case of invasive pneumococcal disease	unknown	9418		dICE
S. pneumoniae	1779n23_04	GCA_000430325.1_Spn.str1779n23-04_v1.0_genomic	ASZY01000009.1	unknown	sputum from a patient with pneumoniae	Russia	9418		dICE
S. pneumoniae	SC_0391	GCA_000762685.1_Sp_0391.v1.0_genomic	0	unknown	conjunctivitis	USA: Minneapolis, MN	9418		dICE
S. pneumoniae	SMRU557	GCA_000939355.1_6714_8_5_genomic	0	10A	nasopharynx	Thailand:Maela	9418		dICE
S. pneumoniae	SMRU561	GCA_000946895.1_6714_8_9_genomic	CDQD01000009.1	19B	nasopharynx	Thailand:Maela	9418		dICE
S. pneumoniae	SMRU559	GCA_000947295.1_6714_8_7_genomic	0	NT	nasopharynx	Thailand:Maela	9418		dICE
S. pneumoniae	28F	GCA_000983055.1_6871_2_16_genomic	0	unknown	unknown	unknown	9418		dICE
S. pneumoniae	172_SPNE	GCA_001071595.1_ASM107159v1_genomic	JVRJ01000051.1	unknown	unknown	USA: WA	9418		dICE
S. pneumoniae	358_SPNE	GCA_001072515.1_ASM107251v1_genomic	JVKG01000233.1	unknown	unknown	USA: WA	9418		dICE
S. pneumoniae	R34-3202	GCA_001082985.2_6999_1_19_genomic	CNRH02000074.1	3	nasopharynx	USA:Massachesetts	9418		dICE
S. pneumoniae	type strain: N	GCA_001083285.1_9803_7_37_genomic	CMOP01000020.1	unknown	unknown	unknown	9418		dICE
S. pneumoniae	ND6100	GCA_001083405.2_7622_5_93_genomic	0	23A	nasopharynx	USA:Massachesetts	9418		dICE
S. pneumoniae	BHN369	GCA_001083685.1_5159_6_6_genomic	0	3	blood	Sweden	9418		dICE
S. pneumoniae	SMRU2443	GCA_001083965.1_6949_2_19_genomic	0	6A	nasopharynx	Thailand:Maela	9418		dICE
S. pneumoniae	SMRU2936	GCA_001084045.1_7038_4_8_genomic	0	NT	nasopharynx	Thailand:Maela	9418		dICE
S. pneumoniae	32F	GCA_001084065.1_9803_7_16_genomic	CMNU01000014.1	unknown	unknown	unknown	9418		dICE
S. pneumoniae	32A	GCA_001084465.1_6631_3_14_genomic	CKIA01000015.1	32A	nasopharynx	Thailand:Maela	9418		dICE
S. pneumoniae	SMRU2463	GCA_001084625.1_6949_3_15_genomic	CLPH01000006.1	18F	nasopharynx	Thailand:Maela	9418		dICE
S. pneumoniae	type strain: N	GCA_001084645.1_9803_8_3_genomic	0	unknown	unknown	unknown	9418		dICE
S. pneumoniae	BR1058	GCA_001084905.2_7622_2_19_genomic	COAR02000023.1	23B	nasopharynx	USA:Massachesetts	9418		dICE
S. pneumoniae	SMRU3002	GCA_001085305.1_7038_7_2_genomic	CMJB01000018.1	10A	nasopharynx	Thailand:Maela	9418		dICE
S. pneumoniae	SMRU2576	GCA_001085785.1_6972_3_8_genomic	0	NT	nasopharynx	Thailand:Maela	9418		dICE
S. pneumoniae	SMRU2648	GCA_001085805.1_6938_5_8_genomic	0	35F	nasopharynx	Thailand:Maela	9418		dICE
S. pneumoniae	type strain: N	GCA_001085845.1_9803_8_67_genomic	CMSH01000016.1	unknown	unknown	unknown	9418		dICE
S. pneumoniae	19F	GCA_001086045.1_9803_7_25_genomic	CMOB01000014.1	unknown	unknown	unknown	9418		dICE
S. pneumoniae	type strain: N	GCA_001086305.1_6925_3_12_genomic	0	unknown	unknown	unknown	9418		dICE
S. pneumoniae	SMRU2016	GCA_001086665.1_6823_7_24_genomic	CKYC01000017.1	NT	nasopharynx	Thailand:Maela	9418		dICE
S. pneumoniae	SMRU2249	GCA_001086865.1_7038_8_41_genomic	CMJR01000016.1	10A	nasopharynx	Thailand:Maela	9418		dICE
S. pneumoniae	16188	GCA_001087325.1_5737_2_8_genomic	0	NT	not known	Australia	9418		dICE
S. pneumoniae	R34-3089	GCA_001087705.2_7001_1_12_genomic	0	6C	nasopharynx	USA:Massachesetts	9418		dICE
S. pneumoniae	MD5090	GCA_001087745.2_7622_5_60_genomic	COEV02000048.1	3	nasopharynx	USA:Massachesetts	9418		dICE
S. pneumoniae	248734	GCA_001088205.2_6999_6_5_genomic	0	23B	nasopharynx	USA:Massachesetts	9418		dICE
S. pneumoniae	type strain: N	GCA_001088585.1_6641_6_10_genomic	CKLD01000004.1	NT	nasopharynx	Thailand:Maela	9418		dICE
S. pneumoniae	BHN606	GCA_001088625.1_5159_5_5_genomic	CQQN01000011.1	3	CSF	Czech Republic	9418		dICE
S. pneumoniae	ND6135	GCA_001088725.2_7553_4_16_genomic	CNXZ02000129.1	6C	nasopharynx	USA:Massachesetts	9418		dICE
S. pneumoniae	SMRU2193	GCA_001088925.1_6925_6_9_genomic	CLIY01000009.1	NT	nasopharynx	Thailand:Maela	9418		dICE
S. pneumoniae	LE4038	GCA_001089105.2_7622_4_16_genomic	0	19A	nasopharynx	USA:Massachesetts	9418		dICE
S. pneumoniae	SMRU2115	GCA_001089165.1_6925_3_3_genomic	0	4	nasopharynx	Thailand:Maela	9418		dICE
S. pneumoniae	SMRU3013	GCA_001089385.1_7038_7_13_genomic	CMIP01000022.1	NT	nasopharynx	Thailand:Maela	9418		dICE
S. pneumoniae	SMRU2574	GCA_001089585.1_6972_3_6_genomic	CLSJ01000015.1	23F	nasopharynx	Thailand:Maela	9418		dICE
S. pneumoniae	BHN623	GCA_001089685.1_5159_6_10_genomic	0	3	blood	Sweden	9418		dICE
S. pneumoniae	type strain: N	GCA_001090665.1_6631_4_22_genomic	CKIY01000013.1	NT	nasopharynx	Thailand:Maela	9418		dICE
S. pneumoniae	BHN603	GCA_001090765.1_5159_5_2_genomic	0	3	CSF	Czech Republic	9418		dICE
S. pneumoniae	SMRU3062	GCA_001091305.1_7054_5_14_genomic	0	23F	nasopharynx	Thailand:Maela	9418		dICE
S. pneumoniae	SMRU2372	GCA_001091625.1_6983_7_68_genomic	0	19F	nasopharynx	Thailand:Maela	9418		dICE
S. pneumoniae	18F/1	GCA_001091805.1_5242_2_10_genomic	CPLB01000009.1	18F	not known	USA	9418		dICE
S. pneumoniae	19B	GCA_001091945.1_6631_3_23_genomic	CKIH01000014.1	19B	nasopharynx	Thailand:Maela	9418		dICE
S. pneumoniae	LE4047	GCA_001091985.2_7622_4_18_genomic	0	19A	nasopharynx	USA:Massachesetts	9418		dICE
S. pneumoniae	SMRU1856	GCA_001092225.1_6823_1_8_genomic	0	NT	nasopharynx	Thailand:Maela	9418		dICE
S. pneumoniae	BHN630	GCA_001092285.1_5159_7_4_genomic	CQQY01000004.1	3	blood	Sweden	9418		dICE
S. pneumoniae	SMRU2036	GCA_001092425.1_6899_4_20_genomic	0	NT	nasopharynx	Thailand:Maela	9418		dICE
S. pneumoniae	MD5031	GCA_001092525.2_7622_5_49_genomic	COEL02000103.1	6C	nasopharynx	USA:Massachesetts	9418		dICE
S. pneumoniae	SMRU2337	GCA_001092645.1_6983_6_33_genomic	CLXW01000014.1	NT	nasopharynx	Thailand:Maela	9418		dICE
S. pneumoniae	R34-3048	GCA_001092965.2_6925_1_66_genomic	0	34	nasopharynx	USA:Massachesetts	9418		dICE
S. pneumoniae	ND6046	GCA_001093045.2_7622_5_83_genomic	COFK02000085.1	6C	nasopharynx	USA:Massachesetts	9418		dICE
S. pneumoniae	15445	GCA_001093065.2_6999_3_6_genomic	CNTB02000174.1	6A	nasopharynx	USA:Massachesetts	9418		dICE
S. pneumoniae	R34-3041	GCA_001093365.2_6925_1_60_genomic	CNNM02000083.1	6C	nasopharynx	USA:Massachesetts	9418		dICE
S. pneumoniae	SMRU2501	GCA_001093485.1_6925_7_5_genomic	0	19F	nasopharynx	Thailand:Maela	9418		dICE
S. pneumoniae	ND6133	GCA_001093685.2_7553_4_14_genomic	CNXY02000106.1	6C	nasopharynx	USA:Massachesetts	9418		dICE
S. pneumoniae	SMRU542	GCA_001093945.1_6649_7_14_genomic	0	23F	nasopharynx	Thailand:Maela	9418		dICE
S. pneumoniae	BHN037	GCA_001093965.1_5159_6_2_genomic	CQQU01000007.1	3	blood	Sweden	9418		dICE
S. pneumoniae	SMRU2059	GCA_001094005.1_6899_5_19_genomic	0	NT	nasopharynx	Thailand:Maela	9418		dICE
S. pneumoniae	R34-3022	GCA_001094045.2_6930_8_16_genomic	0	23B	nasopharynx	USA:Massachesetts	9418		dICE
S. pneumoniae	SMRU2774	GCA_001094365.1_7011_4_14_genomic	0	NT	nasopharynx	Thailand:Maela	9418		dICE
S. pneumoniae	32F	GCA_001094445.1_9803_7_27_genomic	0	unknown	unknown	unknown	9418		dICE
S. pneumoniae	SMRU1339	GCA_001094685.1_6841_7_19_genomic	0	35B	nasopharynx	Thailand:Maela	9418		dICE
S. pneumoniae	SMRU2283	GCA_001094785.1_6983_4_75_genomic	0	NT	nasopharynx	Thailand:Maela	9418		dICE
S. pneumoniae	BHN610	GCA_001094985.1_5159_5_9_genomic	0	3	CSF	Czech Republic	9418		dICE
S. pneumoniae	359370	GCA_001095065.2_6999_7_7_genomic	0	6A	nasopharynx	USA:Massachesetts	9418		dICE
S. pneumoniae	SMRU2558	GCA_001095185.1_6972_2_14_genomic	CLQX01000010.1	19F	nasopharynx	Thailand:Maela	9418		dICE
S. pneumoniae	PT8105	GCA_001095405.2_7553_6_2_genomic	COAE02000114.1	6A	nasopharynx	USA:Massachesetts	9418		dICE
S. pneumoniae	SMRU1510	GCA_001095445.1_6753_2_21_genomic	CRJP01000012.1	35F	nasopharynx	Thailand:Maela	9418		dICE
S. pneumoniae	SMRU2789	GCA_001095505.1_7011_5_5_genomic	0	NT	nasopharynx	Thailand:Maela	9418		dICE
S. pneumoniae	23F	GCA_001095525.1_9803_8_28_genomic	0	unknown	unknown	unknown	9418		dICE
S. pneumoniae	SMRU1813	GCA_001095605.1_6840_3_13_genomic	0	NT	nasopharynx	Thailand:Maela	9418		dICE
S. pneumoniae	type strain: N	GCA_001095765.1_6680_4_14_genomic	CKOW01000007.1	NT	nasopharynx	Thailand:Maela	9418		dICE
S. pneumoniae	3	GCA_001096305.1_6593_5_8_genomic	CKDK01000020.1	3	nasopharynx	Thailand:Maela	9418		dICE
S. pneumoniae	BHN654	GCA_001096625.1_5159_8_10_genomic	0	3	CSF	Sweden	9418		dICE
S. pneumoniae	0157	GCA_001096845.1_5737_7_1_genomic	0	NT	Nasopharynx	Thailand	9418		dICE
S. pneumoniae	0143	GCA_001096925.1_5737_6_3_genomic	CMUF01000004.1	NT	Nasopharynx	Thailand	9418		dICE
S. pneumoniae	SMRU3018	GCA_001097225.1_7038_7_18_genomic	CMIU01000015.1	NT	nasopharynx	Thailand:Maela	9418		dICE
S. pneumoniae	SMRU3095	GCA_001097665.1_7054_6_23_genomic	0	35F	nasopharynx	Thailand:Maela	9418		dICE
S. pneumoniae	SMRU2073	GCA_001097845.1_6899_6_9_genomic	0	NT	nasopharynx	Thailand:Maela	9418		dICE
S. pneumoniae	SMRU3153	GCA_001097885.1_6938_3_28_genomic	CLKN01000004.1	NT	nasopharynx	Thailand:Maela	9418		dICE
S. pneumoniae	type strain: N	GCA_001098345.1_6630_1_20_genomic	CKDV01000005.1	NT	nasopharynx	Thailand:Maela	9418		dICE
S. pneumoniae	SMRU2148	GCA_001098425.1_6925_4_12_genomic	CLGL01000014.1	23F	nasopharynx	Thailand:Maela	9418		dICE
S. pneumoniae	1	GCA_001098885.1_6259_8_14_genomic	CKBE01000006.1	1	nasopharynx	Thailand:Maela	9418		dICE
S. pneumoniae	SMRU1953	GCA_001098905.1_6823_5_9_genomic	CKWT01000012.1	NT	nasopharynx	Thailand:Maela	9418		dICE
S. pneumoniae	28F	GCA_001098965.1_6631_5_9_genomic	0	28F	nasopharynx	Thailand:Maela	9418		dICE
S. pneumoniae	SMRU2879	GCA_001099165.1_7004_5_23_genomic	0	NT	nasopharynx	Thailand:Maela	9418		dICE
S. pneumoniae	SMRU2234	GCA_001099445.1_7038_8_26_genomic	0	NT	nasopharynx	Thailand:Maela	9418		dICE
S. pneumoniae	SMRU2630	GCA_001100205.1_6972_5_14_genomic	CLTH01000013.1	NT	nasopharynx	Thailand:Maela	9418		dICE
S. pneumoniae	R34-3181	GCA_001100485.2_6952_7_21_genomic	CNQP02000082.1	23F	nasopharynx	USA:Massachesetts	9418		dICE
S. pneumoniae	NP7006	GCA_001100585.2_7553_4_29_genomic	CNYE02000222.1	23B	nasopharynx	USA:Massachesetts	9418		dICE
S. pneumoniae	SMRU210	GCA_001100645.1_6680_8_18_genomic	0	23F	nasopharynx	Thailand:Maela	9418		dICE
S. pneumoniae	1	GCA_001100805.1_6631_2_3_genomic	CKHP01000003.1	1	nasopharynx	Thailand:Maela	9418		dICE
S. pneumoniae	type strain: N	GCA_001101285.1_9803_7_80_genomic	CMQB01000012.1	unknown	unknown	unknown	9418		dICE
S. pneumoniae	SMRU2709	GCA_001101405.1_6938_7_21_genomic	0	NT	nasopharynx	Thailand:Maela	9418		dICE
S. pneumoniae	ND6042	GCA_001101945.2_7622_5_82_genomic	COFP02000172.1	19A	nasopharynx	USA:Massachesetts	9418		dICE
S. pneumoniae	SMRU2201	GCA_001101985.1_6925_6_17_genomic	CLHY01000017.1	32F	nasopharynx	Thailand:Maela	9418		dICE
S. pneumoniae	SMRU575	GCA_001102025.1_6714_8_23_genomic	CQXE01000004.1	NT	nasopharynx	Thailand:Maela	9418		dICE
S. pneumoniae	SMRU916	GCA_001102265.1_6680_5_4_genomic	0	NT	nasopharynx	Thailand:Maela	9418		dICE
S. pneumoniae	CH2124	GCA_001102365.2_7622_3_76_genomic	0	23B	nasopharynx	USA:Massachesetts	9418		dICE
S. pneumoniae	R34-3203	GCA_001102585.2_6999_1_20_genomic	CNRI02000079.1	11A	nasopharynx	USA:Massachesetts	9418		dICE
S. pneumoniae	SMRU3092	GCA_001102625.1_7054_6_20_genomic	CMLW01000015.1	4	nasopharynx	Thailand:Maela	9418		dICE
S. pneumoniae	SMRU1817	GCA_001102925.1_6840_3_17_genomic	0	4	nasopharynx	Thailand:Maela	9418		dICE
S. pneumoniae	291880	GCA_001103445.2_6999_6_14_genomic	0	6C	nasopharynx	USA:Massachesetts	9418		dICE
S. pneumoniae	0176	GCA_001104085.1_5737_7_11_genomic	0	NT	Nasopharynx	Thailand	9418		dICE
S. pneumoniae	SMRU3029	GCA_001104105.1_7054_4_5_genomic	CMKP01000013.1	23F	nasopharynx	Thailand:Maela	9418		dICE
S. pneumoniae	SMRU1626	GCA_001104425.1_6807_3_18_genomic	0	NT	nasopharynx	Thailand:Maela	9418		dICE
S. pneumoniae	BHN611	GCA_001104765.1_5159_5_10_genomic	CQQE01000005.1	3	CSF	Czech Republic	9418		dICE
S. pneumoniae	BHN636	GCA_001105125.1_5159_7_8_genomic	0	3	blood	Sweden	9418		dICE
S. pneumoniae	SMRU2973	GCA_001105305.1_7038_5_21_genomic	0	NT	nasopharynx	Thailand:Maela	9418		dICE
S. pneumoniae	type strain: N	GCA_001105485.1_6259_7_18_genomic	CKAX01000008.1	NT	nasopharynx	Thailand:Maela	9418		dICE
S. pneumoniae	354557	GCA_001105785.2_6999_7_6_genomic	CNVQ02000079.1	23A	nasopharynx	USA:Massachesetts	9418		dICE
S. pneumoniae	SMRU2191	GCA_001107285.1_6925_6_7_genomic	0	NT	nasopharynx	Thailand:Maela	9418		dICE
S. pneumoniae	SMRU2954	GCA_001107465.1_7038_5_2_genomic	CMGZ01000013.1	19F	nasopharynx	Thailand:Maela	9418		dICE
S. pneumoniae	32F	GCA_001107525.1_6631_7_9_genomic	CKKS01000016.1	32F	nasopharynx	Thailand:Maela	9418		dICE
S. pneumoniae	BHN629	GCA_001107565.1_5159_7_3_genomic	0	3	blood	Sweden	9418		dICE
S. pneumoniae	SMRU2061	GCA_001107645.1_6899_5_21_genomic	CLDR01000003.1	NT	nasopharynx	Thailand:Maela	9418		dICE
S. pneumoniae	SMRU932	GCA_001107905.1_6680_5_20_genomic	0	16F	nasopharynx	Thailand:Maela	9418		dICE
S. pneumoniae	SMRU2051	GCA_001108405.1_6899_5_11_genomic	CLDJ01000009.1	10A	nasopharynx	Thailand:Maela	9418		dICE
S. pneumoniae	35F	GCA_001109105.1_6630_3_15_genomic	CKFC01000007.1	35F	nasopharynx	Thailand:Maela	9418		dICE
S. pneumoniae	SMRU2296	GCA_001109565.1_6983_4_88_genomic	0	32F	nasopharynx	Thailand:Maela	9418		dICE
S. pneumoniae	SMRU3046	GCA_001109705.1_7054_4_22_genomic	0	10A	nasopharynx	Thailand:Maela	9418		dICE
S. pneumoniae	SMRU1104	GCA_001109765.1_6731_5_24_genomic	0	NT	nasopharynx	Thailand:Maela	9418		dICE
S. pneumoniae	0144	GCA_001109865.1_5737_6_4_genomic	0	NT	Nasopharynx	Thailand	9418		dICE
S. pneumoniae	SMRU2208	GCA_001109905.1_6925_6_24_genomic	0	NT	nasopharynx	Thailand:Maela	9418		dICE
S. pneumoniae	NP7070	GCA_001110305.2_7553_4_48_genomic	CNYU02000113.1	6C	nasopharynx	USA:Massachesetts	9418		dICE
S. pneumoniae	SMRU1969	GCA_001110865.1_6823_6_1_genomic	CKWX01000002.1	NT	nasopharynx	Thailand:Maela	9418		dICE
S. pneumoniae	LE4100	GCA_001111485.2_7622_4_32_genomic	0	6C	nasopharynx	USA:Massachesetts	9418		dICE
S. pneumoniae	SMRU2891	GCA_001111585.1_7004_7_59_genomic	0	NT	nasopharynx	Thailand:Maela	9418		dICE
S. pneumoniae	72511	GCA_001111765.2_6999_3_22_genomic	0	3	nasopharynx	USA:Massachesetts	9418		dICE
S. pneumoniae	SMRU2464	GCA_001112105.1_6949_3_16_genomic	CLPL01000014.1	NT	nasopharynx	Thailand:Maela	9418		dICE
S. pneumoniae	SMRU1551	GCA_001112485.1_6753_4_15_genomic	0	35F	nasopharynx	Thailand:Maela	9418		dICE
S. pneumoniae	SMRU2058	GCA_001112585.1_6899_5_18_genomic	0	NT	nasopharynx	Thailand:Maela	9418		dICE
S. pneumoniae	4	GCA_001112745.1_6630_1_5_genomic	CKEB01000010.1	4	nasopharynx	Thailand:Maela	9418		dICE
S. pneumoniae	SMRU2274	GCA_001112765.1_6983_3_66_genomic	0	NT	nasopharynx	Thailand:Maela	9418		dICE
S. pneumoniae	R34-3168	GCA_001113125.2_6952_7_7_genomic	0	6A	nasopharynx	USA:Massachesetts	9418		dICE
S. pneumoniae	type strain: N	GCA_001113165.1_6631_3_6_genomic	CKIJ01000006.1	NT	nasopharynx	Thailand:Maela	9418		dICE
S. pneumoniae	SMRU2272	GCA_001113345.1_6983_3_64_genomic	0	NT	nasopharynx	Thailand:Maela	9418		dICE
S. pneumoniae	19F	GCA_001113625.1_6680_4_3_genomic	0	19F	nasopharynx	Thailand:Maela	9418		dICE
S. pneumoniae	276430	GCA_001113705.2_6999_6_10_genomic	CNUF02000065.1	18C	nasopharynx	USA:Massachesetts	9418		dICE
S. pneumoniae	NP7057	GCA_001113785.2_7553_4_42_genomic	CNYS02000081.1	17F	nasopharynx	USA:Massachesetts	9418		dICE
S. pneumoniae	SMRU3083	GCA_001114045.1_7054_6_11_genomic	0	16F	nasopharynx	Thailand:Maela	9418		dICE
S. pneumoniae	SMRU2365	GCA_001114125.1_6983_7_61_genomic	0	16F	nasopharynx	Thailand:Maela	9418		dICE
S. pneumoniae	342672	GCA_001114345.2_6999_7_5_genomic	0	6A	nasopharynx	USA:Massachesetts	9418		dICE
S. pneumoniae	BR1045	GCA_001114825.2_7622_2_15_genomic	0	6C	nasopharynx	USA:Massachesetts	9418		dICE
S. pneumoniae	type strain: N	GCA_001115045.1_9803_7_70_genomic	CMQD01000011.1	unknown	unknown	unknown	9418		dICE
S. pneumoniae	BR1114	GCA_001115065.2_7622_2_41_genomic	COBI02000058.1	23A	nasopharynx	USA:Massachesetts	9418		dICE
S. pneumoniae	32A	GCA_001115565.1_6259_7_5_genomic	CKBA01000007.1	32A	nasopharynx	Thailand:Maela	9418		dICE
S. pneumoniae	166637	GCA_001115825.2_6999_5_10_genomic	0	6A	nasopharynx	USA:Massachesetts	9418		dICE
S. pneumoniae	SMRU2585	GCA_001116285.1_6972_3_17_genomic	CLSB01000001.1	NT	nasopharynx	Thailand:Maela	9418		dICE
S. pneumoniae	SMRU2998	GCA_001116325.1_7038_6_22_genomic	0	NT	nasopharynx	Thailand:Maela	9418		dICE
S. pneumoniae	0158	GCA_001116625.1_5737_7_2_genomic	0	NT	Nasopharynx	Thailand	9418		dICE
S. pneumoniae	23A	GCA_001116725.1_6631_1_8_genomic	0	23A	nasopharynx	Thailand:Maela	9418		dICE
S. pneumoniae	MD5068	GCA_001116785.2_7622_5_56_genomic	COER02000049.1	23A	nasopharynx	USA:Massachesetts	9418		dICE
S. pneumoniae	SMRU2102	GCA_001116845.1_6899_7_14_genomic	0	19F	nasopharynx	Thailand:Maela	9418		dICE
S. pneumoniae	4	GCA_001116965.1_6593_4_2_genomic	CKCH01000010.1	4	nasopharynx	Thailand:Maela	9418		dICE
S. pneumoniae	SMRU942	GCA_001117245.1_6680_6_6_genomic	CKQT01000020.1	NT	nasopharynx	Thailand:Maela	9418		dICE
S. pneumoniae	type strain: N	GCA_001117265.1_6680_4_18_genomic	CKOQ01000007.1	NT	nasopharynx	Thailand:Maela	9418		dICE
S. pneumoniae	R34-3174	GCA_001117765.2_6952_7_14_genomic	CNQG02000048.1	23A	nasopharynx	USA:Massachesetts	9418		dICE
S. pneumoniae	19B	GCA_001118065.1_6259_6_15_genomic	0	19B	nasopharynx	Thailand:Maela	9418		dICE
S. pneumoniae	SMRU1509	GCA_001118105.1_6753_2_20_genomic	CRJM01000010.1	23F	nasopharynx	Thailand:Maela	9418		dICE
S. pneumoniae	SMRU2699	GCA_001118245.1_6938_7_11_genomic	0	NT	nasopharynx	Thailand:Maela	9418		dICE
S. pneumoniae	BHN383	GCA_001118265.1_5159_6_7_genomic	CQQW01000006.1	3	blood	Sweden	9418		dICE
S. pneumoniae	type strain: N	GCA_001118385.1_6630_2_16_genomic	0	NT	nasopharynx	Thailand:Maela	9418		dICE
S. pneumoniae	BHN638	GCA_001118685.1_5159_7_10_genomic	CQRA01000008.1	3	blood	Sweden	9418		dICE
S. pneumoniae	type strain: N	GCA_001118785.1_6259_5_12_genomic	CJZL01000009.1	NT	nasopharynx	Thailand:Maela	9418		dICE
S. pneumoniae	SMRU2188	GCA_001118845.1_6925_6_4_genomic	0	10A	nasopharynx	Thailand:Maela	9418		dICE
S. pneumoniae	type strain: N	GCA_001118865.1_9803_7_61_genomic	0	unknown	unknown	unknown	9418		dICE
S. pneumoniae	23A	GCA_001118925.1_6259_6_6_genomic	CKAT01000011.1	23A	nasopharynx	Thailand:Maela	9418		dICE
S. pneumoniae	BHN650	GCA_001118985.1_5159_8_7_genomic	CQRR01000008.1	3	CSF	Sweden	9418		dICE
S. pneumoniae	SMRU2517	GCA_001119005.1_6925_7_21_genomic	0	35F	nasopharynx	Thailand:Maela	9418		dICE
S. pneumoniae	CH2029	GCA_001119365.2_7622_3_53_genomic	COBW02000149.1	9V	nasopharynx	USA:Massachesetts	9418		dICE
S. pneumoniae	type strain: N	GCA_001119425.1_6593_5_5_genomic	0	NT	nasopharynx	Thailand:Maela	9418		dICE
S. pneumoniae	119571	GCA_001119845.2_6999_4_15_genomic	0	6C	nasopharynx	USA:Massachesetts	9418		dICE
S. pneumoniae	SMRU3108	GCA_001120285.1_7092_6_12_genomic	CMNE01000022.1	NT	nasopharynx	Thailand:Maela	9418		dICE
S. pneumoniae	SMRU2251	GCA_001120325.1_7038_8_43_genomic	CMJZ01000009.1	23A	nasopharynx	Thailand:Maela	9418		dICE
S. pneumoniae	type strain: N	GCA_001120345.1_9803_7_60_genomic	0	unknown	unknown	unknown	9418		dICE
S. pneumoniae	51715	GCA_001120765.2_6999_3_16_genomic	0	6A	nasopharynx	USA:Massachesetts	9418		dICE
S. pneumoniae	SMRU2336	GCA_001120805.1_6983_6_32_genomic	CLXT01000023.1	NT	nasopharynx	Thailand:Maela	9418		dICE
S. pneumoniae	SMRU2449	GCA_001120885.1_6949_3_1_genomic	CLPF01000005.1	23A	nasopharynx	Thailand:Maela	9418		dICE
S. pneumoniae	SMRU2448	GCA_001121145.1_6949_2_24_genomic	CLOX01000009.1	23F	nasopharynx	Thailand:Maela	9418		dICE
S. pneumoniae	4	GCA_001121165.1_6593_4_13_genomic	0	4	nasopharynx	Thailand:Maela	9418		dICE
S. pneumoniae	SMRU2202	GCA_001121285.1_6925_6_18_genomic	CLID01000013.1	23A	nasopharynx	Thailand:Maela	9418		dICE
S. pneumoniae	SMRU685	GCA_001121305.1_6730_6_13_genomic	0	32A	nasopharynx	Thailand:Maela	9418		dICE
S. pneumoniae	SMRU2773	GCA_001121405.1_7011_4_13_genomic	CMDV01000014.1	NT	nasopharynx	Thailand:Maela	9418		dICE
S. pneumoniae	NP7029	GCA_001121525.2_7553_4_38_genomic	0	6C	nasopharynx	USA:Massachesetts	9418		dICE
S. pneumoniae	SMRU2304	GCA_001121585.1_6983_4_96_genomic	0	23A	nasopharynx	Thailand:Maela	9418		dICE
S. pneumoniae	R34-3171	GCA_001121665.2_6952_7_10_genomic	0	6A	nasopharynx	USA:Massachesetts	9418		dICE
S. pneumoniae	SMRU2531	GCA_001121885.1_6925_8_11_genomic	0	NT	nasopharynx	Thailand:Maela	9418		dICE
S. pneumoniae	type strain: N	GCA_001122045.1_6641_6_15_genomic	0	NT	nasopharynx	Thailand:Maela	9418		dICE
S. pneumoniae	28F	GCA_001122485.1_6641_6_2_genomic	0	28F	nasopharynx	Thailand:Maela	9418		dICE
S. pneumoniae	LE4058	GCA_001122505.2_7622_4_21_genomic	CODP02000049.1	23A	nasopharynx	USA:Massachesetts	9418		dICE
S. pneumoniae	SMRU2981	GCA_001122585.1_7038_6_5_genomic	0	NT	nasopharynx	Thailand:Maela	9418		dICE
S. pneumoniae	R34-3195	GCA_001122665.2_6999_1_12_genomic	0	23B	nasopharynx	USA:Massachesetts	9418		dICE
S. pneumoniae	type strain: N	GCA_001122785.1_6631_2_10_genomic	0	NT	nasopharynx	Thailand:Maela	9418		dICE
S. pneumoniae	SMRU2189	GCA_001122865.1_6925_6_5_genomic	CLIK01000011.1	23F	nasopharynx	Thailand:Maela	9418		dICE
S. pneumoniae	SMRU979	GCA_001123125.1_6680_7_19_genomic	CKQQ01000012.1	23F	nasopharynx	Thailand:Maela	9418		dICE
S. pneumoniae	SMRU1677	GCA_001123145.1_6805_4_21_genomic	CRTK01000011.1	35F	nasopharynx	Thailand:Maela	9418		dICE
S. pneumoniae	type strain: N	GCA_001123165.1_9803_8_50_genomic	0	unknown	unknown	unknown	9418		dICE
S. pneumoniae	type strain: N	GCA_001123405.1_6259_5_20_genomic	CJZR01000018.1	NT	nasopharynx	Thailand:Maela	9418		dICE
S. pneumoniae	SMRU215	GCA_001123885.1_6680_8_23_genomic	CKRU01000010.1	28F	nasopharynx	Thailand:Maela	9418		dICE
S. pneumoniae	SMRU2308	GCA_001124265.1_6983_5_4_genomic	0	NT	nasopharynx	Thailand:Maela	9418		dICE
S. pneumoniae	SMRU1257	GCA_001124305.1_6736_6_9_genomic	CRGX01000019.1	NT	nasopharynx	Thailand:Maela	9418		dICE
S. pneumoniae	SMRU1828	GCA_001124345.1_6871_2_4_genomic	CLCK01000013.1	NT	nasopharynx	Thailand:Maela	9418		dICE
S. pneumoniae	SMRU1959	GCA_001124465.1_6823_5_15_genomic	CKWI01000012.1	23F	nasopharynx	Thailand:Maela	9418		dICE
S. pneumoniae	type strain: N	GCA_001124585.1_9803_7_48_genomic	CMPE01000016.1	unknown	unknown	unknown	9418		dICE
S. pneumoniae	35C	GCA_001124665.1_6631_7_21_genomic	CKKV01000009.1	23A	nasopharynx	Thailand:Maela	9418		dICE
S. pneumoniae	19B	GCA_001125105.1_6680_4_10_genomic	0	19B	nasopharynx	Thailand:Maela	9418		dICE
S. pneumoniae	BHN624	GCA_001125385.1_5159_6_11_genomic	CQQQ01000007.1	3	blood	Sweden	9418		dICE
S. pneumoniae	GL3015	GCA_001125765.2_7622_3_79_genomic	COCR02000179.1	19A	nasopharynx	USA:Massachesetts	9418		dICE
S. pneumoniae	SMRU1762	GCA_001125805.1_6840_1_10_genomic	CKZB01000008.1	23F	nasopharynx	Thailand:Maela	9418		dICE
S. pneumoniae	BHN602	GCA_001125905.1_5159_5_1_genomic	0	3	CSF	Czech Republic	9418		dICE
S. pneumoniae	BHN578	GCA_001126105.1_5242_6_12_genomic	0	3	blood	Sweden	9418		dICE
S. pneumoniae	type strain: N	GCA_001126265.1_6631_4_2_genomic	0	NT	nasopharynx	Thailand:Maela	9418		dICE
S. pneumoniae	SMRU2856	GCA_001126345.1_7004_6_48_genomic	0	NT	nasopharynx	Thailand:Maela	9418		dICE
S. pneumoniae	R34-3115	GCA_001126445.2_7001_2_11_genomic	CNWK02000069.1	34	nasopharynx	USA:Massachesetts	9418		dICE
S. pneumoniae	R34-3127	GCA_001126525.2_7001_2_22_genomic	CNWX02000063.1	23A	nasopharynx	USA:Massachesetts	9418		dICE
S. pneumoniae	23A	GCA_001126545.1_6664_1_10_genomic	CKNI01000010.1	23A	nasopharynx	Thailand:Maela	9418		dICE
S. pneumoniae	type strain: N	GCA_001126585.1_6631_1_21_genomic	0	NT	nasopharynx	Thailand:Maela	9418		dICE
S. pneumoniae	BR1113	GCA_001126605.2_7622_2_40_genomic	COBG02000028.1	7F	nasopharynx	USA:Massachesetts	9418		dICE
S. pneumoniae	SMRU3130	GCA_001126905.1_7068_4_10_genomic	CMMH01000018.1	NT	nasopharynx	Thailand:Maela	9418		dICE
S. pneumoniae	SMRU2109	GCA_001127025.1_6899_7_21_genomic	0	19F	nasopharynx	Thailand:Maela	9418		dICE
S. pneumoniae	SMRU813	GCA_001127525.1_6755_2_21_genomic	CRMF01000011.1	35F	nasopharynx	Thailand:Maela	9418		dICE
S. pneumoniae	ND6008	GCA_001127625.2_7622_5_72_genomic	COFB02000061.1	23B	nasopharynx	USA:Massachesetts	9418		dICE
S. pneumoniae	SMRU963	GCA_001127725.1_6680_7_3_genomic	CKRD01000013.1	23F	nasopharynx	Thailand:Maela	9418		dICE
S. pneumoniae	SMRU2536	GCA_001127745.1_6925_8_16_genomic	CLJR01000007.1	NT	nasopharynx	Thailand:Maela	9418		dICE
S. pneumoniae	SMRU1925	GCA_001127785.1_6823_4_5_genomic	CKVT01000018.1	NT	nasopharynx	Thailand:Maela	9418		dICE
S. pneumoniae	BHN341	GCA_001127985.1_5159_5_12_genomic	CQQH01000015.1	3	blood	Sweden	9418		dICE
S. pneumoniae	7B/2	GCA_001128465.1_5192_8_3_genomic	CPTA01000014.1	7B	not known	USA	9418		dICE
S. pneumoniae	BR1012	GCA_001128765.2_7622_2_4_genomic	0	19A	nasopharynx	USA:Massachesetts	9418		dICE
S. pneumoniae	BHN625	GCA_001128905.1_5159_6_12_genomic	CQQS01000009.1	3	blood	Sweden	9418		dICE
S. pneumoniae	SMRU2145	GCA_001129065.1_6925_4_9_genomic	CLHD01000013.1	NT	nasopharynx	Thailand:Maela	9418		dICE
S. pneumoniae	SMRU2099	GCA_001129285.1_6899_7_11_genomic	0	19B	nasopharynx	Thailand:Maela	9418		dICE
S. pneumoniae	SMRU2692	GCA_001129425.1_6938_7_4_genomic	CLMQ01000014.1	NT	nasopharynx	Thailand:Maela	9418		dICE
S. pneumoniae	35F	GCA_001129525.1_6631_2_21_genomic	0	35F	nasopharynx	Thailand:Maela	9418		dICE
S. pneumoniae	30638	GCA_001129705.1_5737_2_12_genomic	CMTI01000012.1	NT	not known	Australia	9418		dICE
S. pneumoniae	427937	GCA_001129845.2_6952_4_3_genomic	0	23F	nasopharynx	USA:Massachesetts	9418		dICE
S. pneumoniae	SMRU3065	GCA_001130045.1_7054_5_17_genomic	CMKV01000011.1	23F	nasopharynx	Thailand:Maela	9418		dICE
S. pneumoniae	GL3050	GCA_001130105.2_7622_3_93_genomic	0	23A	nasopharynx	USA:Massachesetts	9418		dICE
S. pneumoniae	SMRU2192	GCA_001130205.1_6925_6_8_genomic	CLIU01000016.1	NT	nasopharynx	Thailand:Maela	9418		dICE
S. pneumoniae	ND6097	GCA_001130385.2_7622_5_92_genomic	COFU02000056.1	3	nasopharynx	USA:Massachesetts	9418		dICE
S. pneumoniae	SMRU2743	GCA_001130605.1_7011_3_7_genomic	CMDQ01000020.1	10A	nasopharynx	Thailand:Maela	9418		dICE
S. pneumoniae	23A	GCA_001130845.1_6631_2_23_genomic	CKHQ01000010.1	23A	nasopharynx	Thailand:Maela	9418		dICE
S. pneumoniae	SMRU2893	GCA_001131105.1_7004_7_61_genomic	CMBW01000011.1	23F	nasopharynx	Thailand:Maela	9418		dICE
S. pneumoniae	SMRU1805	GCA_001131145.1_6840_3_5_genomic	0	NT	nasopharynx	Thailand:Maela	9418		dICE
S. pneumoniae	SMRU2639	GCA_001131385.1_6972_5_23_genomic	0	NT	nasopharynx	Thailand:Maela	9418		dICE
S. pneumoniae	R34-3201	GCA_001131405.2_6999_1_18_genomic	0	6A	nasopharynx	USA:Massachesetts	9418		dICE
S. pneumoniae	SMRU264	GCA_001131665.1_6673_8_24_genomic	0	NT	nasopharynx	Thailand:Maela	9418		dICE
S. pneumoniae	SMRU2093	GCA_001132365.1_6899_7_5_genomic	0	NT	nasopharynx	Thailand:Maela	9418		dICE
S. pneumoniae	19B	GCA_001132585.1_6630_1_21_genomic	0	19B	nasopharynx	Thailand:Maela	9418		dICE
S. pneumoniae	SMRU198	GCA_001132965.1_6680_8_6_genomic	CKSF01000012.1	23A	nasopharynx	Thailand:Maela	9418		dICE
S. pneumoniae	BHN621	GCA_001133165.1_5159_6_8_genomic	CQQX01000010.1	3	blood	Sweden	9418		dICE
S. pneumoniae	17F/1	GCA_001133185.1_5192_8_9_genomic	CPRX01000011.1	17F	not known	USA	9418		dICE
S. pneumoniae	type strain: N	GCA_001133425.1_6664_1_2_genomic	0	NT	nasopharynx	Thailand:Maela	9418		dICE
S. pneumoniae	SMRU1355	GCA_001133685.1_6710_6_11_genomic	0	NT	nasopharynx	Thailand:Maela	9418		dICE
S. pneumoniae	SMRU2436	GCA_001133785.1_6949_2_12_genomic	0	NT	nasopharynx	Thailand:Maela	9418		dICE
S. pneumoniae	SMRU605	GCA_001133805.1_6730_3_5_genomic	0	45	nasopharynx	Thailand:Maela	9418		dICE
S. pneumoniae	CH2069	GCA_001134085.2_7622_3_60_genomic	COCB02000083.1	19A	nasopharynx	USA:Massachesetts	9418		dICE
S. pneumoniae	SMRU216	GCA_001134145.1_6680_8_24_genomic	CKSD01000011.1	28F	nasopharynx	Thailand:Maela	9418		dICE
S. pneumoniae	SMRU597	GCA_001134565.1_6730_1_21_genomic	CQXI01000008.1	NT	nasopharynx	Thailand:Maela	9418		dICE
S. pneumoniae	65645	GCA_001134825.2_6999_3_20_genomic	0	3	nasopharynx	USA:Massachesetts	9418		dICE
S. pneumoniae	type strain: N	GCA_001135025.1_6593_4_8_genomic	0	NT	nasopharynx	Thailand:Maela	9418		dICE
S. pneumoniae	35F	GCA_001135165.1_6630_1_1_genomic	CKDI01000010.1	35F	nasopharynx	Thailand:Maela	9418		dICE
S. pneumoniae	23A	GCA_001135345.1_6593_5_17_genomic	CKDE01000011.1	23A	nasopharynx	Thailand:Maela	9418		dICE
S. pneumoniae	35F	GCA_001135625.1_6680_4_17_genomic	0	35F	nasopharynx	Thailand:Maela	9418		dICE
S. pneumoniae	SMRU2554	GCA_001136085.1_6972_2_10_genomic	0	NT	nasopharynx	Thailand:Maela	9418		dICE
S. pneumoniae	179743	GCA_001136165.2_6999_5_13_genomic	0	6A	nasopharynx	USA:Massachesetts	9418		dICE
S. pneumoniae	SMRU2922	GCA_001136405.1_7004_8_90_genomic	0	NT	nasopharynx	Thailand:Maela	9418		dICE
S. pneumoniae	ND6119	GCA_001137265.2_7553_4_7_genomic	0	6C	nasopharynx	USA:Massachesetts	9418		dICE
S. pneumoniae	SMRU2906	GCA_001137325.1_7004_8_74_genomic	0	10A	nasopharynx	Thailand:Maela	9418		dICE
S. pneumoniae	SMRU1611	GCA_001137385.1_6807_3_3_genomic	0	NT	nasopharynx	Thailand:Maela	9418		dICE
S. pneumoniae	174702	GCA_001138005.2_6999_5_12_genomic	0	6B	nasopharynx	USA:Massachesetts	9418		dICE
S. pneumoniae	BHN605	GCA_001138065.1_5159_5_4_genomic	0	3	CSF	Czech Republic	9418		dICE
S. pneumoniae	10F/2	GCA_001138385.1_5192_8_6_genomic	CPTT01000014.1	10F	not known	USA	9418		dICE
S. pneumoniae	type strain: N	GCA_001138605.1_6630_3_12_genomic	0	NT	nasopharynx	Thailand:Maela	9418		dICE
S. pneumoniae	type strain: N	GCA_001138785.1_9803_7_63_genomic	0	unknown	unknown	unknown	9418		dICE
S. pneumoniae	type strain: N	GCA_001138825.1_6649_8_7_genomic	0	NT	nasopharynx	Thailand:Maela	9418		dICE
S. pneumoniae	type strain: N	GCA_001139105.1_6664_1_16_genomic	CKNN01000004.1	NT	nasopharynx	Thailand:Maela	9418		dICE
S. pneumoniae	SMRU2515	GCA_001139125.1_6925_7_19_genomic	0	NT	nasopharynx	Thailand:Maela	9418		dICE
S. pneumoniae	R34-3027	GCA_001139365.2_6930_8_21_genomic	CNPD02000131.1	6A	nasopharynx	USA:Massachesetts	9418		dICE
S. pneumoniae	BHN609	GCA_001139525.1_5159_5_8_genomic	CQQK01000007.1	3	CSF	Czech Republic	9418		dICE
S. pneumoniae	LE4117	GCA_001139645.2_7622_4_35_genomic	0	23B	nasopharynx	USA:Massachesetts	9418		dICE
S. pneumoniae	SMRU1073	GCA_001139765.1_6731_4_17_genomic	CRDP01000008.1	32A	nasopharynx	Thailand:Maela	9418		dICE
S. pneumoniae	19C	GCA_001139805.1_9803_8_52_genomic	0	unknown	unknown	unknown	9418		dICE
S. pneumoniae	SMRU2096	GCA_001139885.1_6899_7_8_genomic	0	NT	nasopharynx	Thailand:Maela	9418		dICE
S. pneumoniae	SMRU2824	GCA_001140165.1_7011_6_16_genomic	0	NT	nasopharynx	Thailand:Maela	9418		dICE
S. pneumoniae	SMRU921	GCA_001140505.1_6680_5_9_genomic	0	NT	nasopharynx	Thailand:Maela	9418		dICE
S. pneumoniae	CH2090	GCA_001140525.2_7622_3_68_genomic	COCJ02000130.1	6A	nasopharynx	USA:Massachesetts	9418		dICE
S. pneumoniae	SMRU2422	GCA_001140545.1_6949_1_22_genomic	CLOB01000007.1	19F	nasopharynx	Thailand:Maela	9418		dICE
S. pneumoniae	BHN628	GCA_001140645.1_5159_7_2_genomic	0	3	blood	Sweden	9418		dICE
S. pneumoniae	SMRU3070	GCA_001140745.1_7054_5_22_genomic	CMKY01000009.1	10A	nasopharynx	Thailand:Maela	9418		dICE
S. pneumoniae	SMRU1634	GCA_001140785.1_6830_3_2_genomic	CKYK01000007.1	NT	nasopharynx	Thailand:Maela	9418		dICE
S. pneumoniae	SMRU2427	GCA_001140905.1_6949_2_3_genomic	CLPB01000013.1	NT	nasopharynx	Thailand:Maela	9418		dICE
S. pneumoniae	SMRU2988	GCA_001141005.1_7038_6_12_genomic	0	NT	nasopharynx	Thailand:Maela	9418		dICE
S. pneumoniae	SMRU3053	GCA_001141325.1_7054_5_5_genomic	0	23A	nasopharynx	Thailand:Maela	9418		dICE
S. pneumoniae	type strain: N	GCA_001141405.1_6630_4_23_genomic	0	NT	nasopharynx	Thailand:Maela	9418		dICE
S. pneumoniae	SMRU2199	GCA_001141425.1_6925_6_15_genomic	CLIC01000007.1	NT	nasopharynx	Thailand:Maela	9418		dICE
S. pneumoniae	CH2067	GCA_001141525.2_7622_3_59_genomic	0	19A	nasopharynx	USA:Massachesetts	9418		dICE
S. pneumoniae	42861	GCA_001141885.2_6999_3_13_genomic	0	6A	nasopharynx	USA:Massachesetts	9418		dICE
S. pneumoniae	LE4119	GCA_001142225.2_7622_4_37_genomic	CODW02000002.1	23A	nasopharynx	USA:Massachesetts	9418		dICE
S. pneumoniae	SMRU2821	GCA_001142465.1_7011_6_13_genomic	CMFI01000020.1	NT	nasopharynx	Thailand:Maela	9418		dICE
S. pneumoniae	32F	GCA_001142605.1_9803_7_21_genomic	CMOE01000003.1	unknown	unknown	unknown	9418		dICE
S. pneumoniae	4	GCA_001143425.1_6593_4_15_genomic	0	4	nasopharynx	Thailand:Maela	9418		dICE
S. pneumoniae	SMRU1209	GCA_001143505.1_6736_4_9_genomic	0	35F	nasopharynx	Thailand:Maela	9418		dICE
S. pneumoniae	type strain: N	GCA_001143585.1_6680_4_4_genomic	0	NT	nasopharynx	Thailand:Maela	9418		dICE
S. pneumoniae	SMRU2447	GCA_001143645.1_6949_2_23_genomic	CLOY01000014.1	NT	nasopharynx	Thailand:Maela	9418		dICE
S. pneumoniae	BHN646	GCA_001143685.1_5159_8_5_genomic	CQRP01000006.1	3	blood	Sweden	9418		dICE
S. pneumoniae	SMRU2401	GCA_001143845.1_6949_1_1_genomic	CLNU01000018.1	NT	nasopharynx	Thailand:Maela	9418		dICE
S. pneumoniae	SMRU1166	GCA_001144325.1_6755_5_14_genomic	0	NT	nasopharynx	Thailand:Maela	9418		dICE
S. pneumoniae	type strain: N	GCA_001144525.1_9803_8_68_genomic	0	unknown	unknown	unknown	9418		dICE
S. pneumoniae	23F	GCA_001144745.1_9803_8_69_genomic	0	unknown	unknown	unknown	9418		dICE
S. pneumoniae	SMRU2617	GCA_001144825.1_6972_5_1_genomic	CLTK01000003.1	19F	nasopharynx	Thailand:Maela	9418		dICE
S. pneumoniae	17F	GCA_001144985.1_9803_8_41_genomic	0	unknown	unknown	unknown	9418		dICE
S. pneumoniae	BR1115	GCA_001145465.2_7622_2_42_genomic	0	34	nasopharynx	USA:Massachesetts	9418		dICE
S. pneumoniae	R34-3151	GCA_001145505.2_7001_3_15_genomic	CNXG02000228.1	6A	nasopharynx	USA:Massachesetts	9418		dICE
S. pneumoniae	SMRU1126	GCA_001145525.1_6731_6_22_genomic	0	32F	nasopharynx	Thailand:Maela	9418		dICE
S. pneumoniae	R34-3125	GCA_001145725.2_7001_2_20_genomic	0	6C	nasopharynx	USA:Massachesetts	9418		dICE
S. pneumoniae	SMRU213	GCA_001145745.1_6680_8_21_genomic	CKRW01000004.1	NT	nasopharynx	Thailand:Maela	9418		dICE
S. pneumoniae	SMRU2431	GCA_001145845.1_6949_2_7_genomic	0	23F	nasopharynx	Thailand:Maela	9418		dICE
S. pneumoniae	SMRU983	GCA_001145865.1_6680_7_23_genomic	0	18F	nasopharynx	Thailand:Maela	9418		dICE
S. pneumoniae	type strain: N	GCA_001145905.1_6630_1_19_genomic	0	NT	nasopharynx	Thailand:Maela	9418		dICE
S. pneumoniae	SMRU2914	GCA_001146385.1_7004_8_82_genomic	0	10A	nasopharynx	Thailand:Maela	9418		dICE
S. pneumoniae	438180	GCA_001146785.2_6952_4_7_genomic	CNQA02000135.1	34	nasopharynx	USA:Massachesetts	9418		dICE
S. pneumoniae	SMRU1157	GCA_001146905.1_6755_5_5_genomic	0	45	nasopharynx	Thailand:Maela	9418		dICE
S. pneumoniae	SMRU2886	GCA_001147105.1_7004_7_54_genomic	0	23F	nasopharynx	Thailand:Maela	9418		dICE
S. pneumoniae	22A/2	GCA_001147325.1_5192_8_11_genomic	CPRK01000009.1	22A	not known	Denmark	9418		dICE
S. pneumoniae	32F	GCA_001147445.1_9803_7_51_genomic	CMPC01000014.1	unknown	unknown	unknown	9418		dICE
S. pneumoniae	R34-3020	GCA_001147585.2_6930_8_14_genomic	CNOS02000086.1	23B	nasopharynx	USA:Massachesetts	9418		dICE
S. pneumoniae	SMRU590	GCA_001147625.1_6730_1_14_genomic	CQXF01000005.1	23A	nasopharynx	Thailand:Maela	9418		dICE
S. pneumoniae	SMRU1302	GCA_001147725.1_6736_8_6_genomic	0	16F	nasopharynx	Thailand:Maela	9418		dICE
S. pneumoniae	SMRU2122	GCA_001148425.1_6925_3_10_genomic	0	10A	nasopharynx	Thailand:Maela	9418		dICE
S. pneumoniae	49470	GCA_001148705.2_6999_3_15_genomic	CNSG02000066.1	23F	nasopharynx	USA:Massachesetts	9418		dICE
S. pneumoniae	SMRU2885	GCA_001149085.1_7004_7_53_genomic	0	NT	nasopharynx	Thailand:Maela	9418		dICE
S. pneumoniae	SMRU2522	GCA_001149425.1_6925_8_2_genomic	CLJV01000012.1	23F	nasopharynx	Thailand:Maela	9418		dICE
S. pneumoniae	SMRU845	GCA_001149585.1_6775_2_5_genomic	CRQK01000006.1	NT	nasopharynx	Thailand:Maela	9418		dICE
S. pneumoniae	SMRU2278	GCA_001149785.1_6983_3_70_genomic	0	NT	nasopharynx	Thailand:Maela	9418		dICE
S. pneumoniae	SMRU2835	GCA_001150105.1_7004_6_27_genomic	0	10A	nasopharynx	Thailand:Maela	9418		dICE
S. pneumoniae	type strain: N	GCA_001150165.1_9803_7_38_genomic	CMOQ01000021.1	unknown	unknown	unknown	9418		dICE
S. pneumoniae	R34-3050	GCA_001150225.2_6925_1_68_genomic	0	23A	nasopharynx	USA:Massachesetts	9418		dICE
S. pneumoniae	SMRU3075	GCA_001150645.1_7054_6_3_genomic	0	1	nasopharynx	Thailand:Maela	9418		dICE
S. pneumoniae	SMRU1465	GCA_001150745.1_6753_1_1_genomic	0	NT	nasopharynx	Thailand:Maela	9418		dICE
S. pneumoniae	SMRU1343	GCA_001150945.1_6841_7_23_genomic	CLAX01000005.1	NT	nasopharynx	Thailand:Maela	9418		dICE
S. pneumoniae	SMRU2114	GCA_001151365.1_6925_3_2_genomic	0	NT	nasopharynx	Thailand:Maela	9418		dICE
S. pneumoniae	type strain: N	GCA_001151385.1_6680_4_16_genomic	CKOT01000016.1	NT	nasopharynx	Thailand:Maela	9418		dICE
S. pneumoniae	SMRU1367	GCA_001151465.1_6710_6_23_genomic	0	NT	nasopharynx	Thailand:Maela	9418		dICE
S. pneumoniae	type strain: N	GCA_001152025.1_6259_6_10_genomic	CKAC01000012.1	NT	nasopharynx	Thailand:Maela	9418		dICE
S. pneumoniae	SMRU214	GCA_001152325.1_6680_8_22_genomic	CKRY01000009.1	16F	nasopharynx	Thailand:Maela	9418		dICE
S. pneumoniae	32F	GCA_001152425.1_6631_1_18_genomic	CKGS01000016.1	32F	nasopharynx	Thailand:Maela	9418		dICE
S. pneumoniae	28F	GCA_001152645.1_6631_7_24_genomic	CKKZ01000008.1	28F	nasopharynx	Thailand:Maela	9418		dICE
S. pneumoniae	R34-3072	GCA_001152925.2_6925_2_90_genomic	CNOO02000066.1	6C	nasopharynx	USA:Massachesetts	9418		dICE
S. pneumoniae	BHN631	GCA_001153045.1_5159_7_5_genomic	CQRD01000008.1	3	blood	Sweden	9418		dICE
S. pneumoniae	type strain: N	GCA_001153105.1_9803_7_54_genomic	CMPH01000019.1	unknown	unknown	unknown	9418		dICE
S. pneumoniae	SMRU2745	GCA_001153225.1_7011_3_9_genomic	0	23F	nasopharynx	Thailand:Maela	9418		dICE
S. pneumoniae	SMRU1791	GCA_001153325.1_6871_1_15_genomic	0	23F	nasopharynx	Thailand:Maela	9418		dICE
S. pneumoniae	SMRU2022	GCA_001153345.1_6899_4_6_genomic	CLCZ01000018.1	10B	nasopharynx	Thailand:Maela	9418		dICE
S. pneumoniae	SMRU2921	GCA_001153565.1_7004_8_89_genomic	0	23F	nasopharynx	Thailand:Maela	9418		dICE
S. pneumoniae	type strain: N	GCA_001153645.1_6630_4_5_genomic	CKGF01000010.1	NT	nasopharynx	Thailand:Maela	9418		dICE
S. pneumoniae	SMRU1758	GCA_001153705.1_6840_1_6_genomic	0	45	nasopharynx	Thailand:Maela	9418		dICE
S. pneumoniae	type strain: N	GCA_001153865.1_6649_8_16_genomic	CKMX01000007.1	NT	nasopharynx	Thailand:Maela	9418		dICE
S. pneumoniae	BHN167	GCA_001154345.1_5159_6_3_genomic	CQQT01000006.1	3	blood	Sweden	9418		dICE
S. pneumoniae	SMRU3064	GCA_001154685.1_7054_5_16_genomic	0	NT	nasopharynx	Thailand:Maela	9418		dICE
S. pneumoniae	SMRU2544	GCA_001154885.1_6925_8_24_genomic	CLKA01000007.1	NT	nasopharynx	Thailand:Maela	9418		dICE
S. pneumoniae	BHN632	GCA_001155185.1_5159_7_6_genomic	0	3	blood	Sweden	9418		dICE
S. pneumoniae	BHN626	GCA_001155205.1_5159_7_1_genomic	0	3	blood	Sweden	9418		dICE
S. pneumoniae	type strain: N	GCA_001156705.1_9803_7_39_genomic	0	unknown	unknown	unknown	9418		dICE
S. pneumoniae	SMRU2375	GCA_001157265.1_6983_7_71_genomic	0	19F	nasopharynx	Thailand:Maela	9418		dICE
S. pneumoniae	SMRU1091	GCA_001157325.1_6731_5_11_genomic	CREB01000004.1	16F	nasopharynx	Thailand:Maela	9418		dICE
S. pneumoniae	SMRU2871	GCA_001157505.1_7004_5_15_genomic	0	NT	nasopharynx	Thailand:Maela	9418		dICE
S. pneumoniae	1	GCA_001157585.1_6631_7_8_genomic	0	1	nasopharynx	Thailand:Maela	9418		dICE
S. pneumoniae	SMRU2481	GCA_001157665.1_6949_4_9_genomic	CLQV01000014.1	NT	nasopharynx	Thailand:Maela	9418		dICE
S. pneumoniae	type strain: N	GCA_001157885.1_6630_3_23_genomic	CKFM01000026.1	NT	nasopharynx	Thailand:Maela	9418		dICE
S. pneumoniae	BR1041	GCA_001157905.2_7622_2_14_genomic	COAP02000127.1	34	nasopharynx	USA:Massachesetts	9418		dICE
S. pneumoniae	333793	GCA_001158345.2_6999_6_23_genomic	CNUP02000062.1	15A	nasopharynx	USA:Massachesetts	9418		dICE
S. pneumoniae	R34-3019	GCA_001158705.2_6930_8_13_genomic	0	23B	nasopharynx	USA:Massachesetts	9418		dICE
S. pneumoniae	SMRU2219	GCA_001158725.1_6983_2_11_genomic	CLUC01000013.1	NT	nasopharynx	Thailand:Maela	9418		dICE
S. pneumoniae	SMRU2559	GCA_001158825.1_6972_2_15_genomic	CLRB01000017.1	NT	nasopharynx	Thailand:Maela	9418		dICE
S. pneumoniae	SMRU727	GCA_001158865.1_6730_8_7_genomic	0	16F	nasopharynx	Thailand:Maela	9418		dICE
S. pneumoniae	BR1019	GCA_001159025.2_7622_2_6_genomic	COBN02000134.1	19A	nasopharynx	USA:Massachesetts	9418		dICE
S. pneumoniae	SMRU3060	GCA_001159745.1_7054_5_12_genomic	0	NT	nasopharynx	Thailand:Maela	9418		dICE
S. pneumoniae	448643	GCA_001159865.2_6952_4_11_genomic	0	6A	nasopharynx	USA:Massachesetts	9418		dICE
S. pneumoniae	type strain: N	GCA_001159905.1_9803_7_42_genomic	0	unknown	unknown	unknown	9418		dICE
S. pneumoniae	SMRU1452	GCA_001160085.1_6805_3_12_genomic	0	NT	nasopharynx	Thailand:Maela	9418		dICE
S. pneumoniae	45	GCA_001160165.1_9803_7_11_genomic	CMNR01000007.1	unknown	unknown	unknown	9418		dICE
S. pneumoniae	BHN607	GCA_001160305.1_5159_5_6_genomic	CQQL01000017.1	3	CSF	Czech Republic	9418		dICE
S. pneumoniae	BHN643	GCA_001160925.1_5159_8_2_genomic	CQRG01000009.1	3	blood	Sweden	9418		dICE
S. pneumoniae	type strain: N	GCA_001161045.1_6631_3_22_genomic	0	NT	nasopharynx	Thailand:Maela	9418		dICE
S. pneumoniae	SMRU1908	GCA_001161065.1_6823_3_12_genomic	CKUQ01000007.1	19F	nasopharynx	Thailand:Maela	9418		dICE
S. pneumoniae	SMRU2852	GCA_001161085.1_7004_6_44_genomic	0	23F	nasopharynx	Thailand:Maela	9418		dICE
S. pneumoniae	65435	GCA_001161265.2_6999_3_19_genomic	0	6A	nasopharynx	USA:Massachesetts	9418		dICE
S. pneumoniae	SMRU2302	GCA_001161665.1_6983_4_94_genomic	CLWN01000015.1	4	nasopharynx	Thailand:Maela	9418		dICE
S. pneumoniae	SMRU1796	GCA_001162185.1_6871_1_20_genomic	CLBI01000020.1	NT	nasopharynx	Thailand:Maela	9418		dICE
S. pneumoniae	108480	GCA_001162205.2_6999_4_12_genomic	CNSR02000096.1	6A	nasopharynx	USA:Massachesetts	9418		dICE
S. pneumoniae	SMRU2947	GCA_001162265.1_7038_4_19_genomic	0	NT	nasopharynx	Thailand:Maela	9418		dICE
S. pneumoniae	ND6140	GCA_001162385.2_7553_4_19_genomic	CNXX02000013.1	23A	nasopharynx	USA:Massachesetts	9418		dICE
S. pneumoniae	SMRU840	GCA_001162425.1_6775_1_24_genomic	CRPP01000004.1	23A	nasopharynx	Thailand:Maela	9418		dICE
S. pneumoniae	9N/6	GCA_001162525.1_5242_2_6_genomic	CPPA01000010.1	9N	not known	Denmark	9418		dICE
S. pneumoniae	BHN642	GCA_001162585.1_5159_8_1_genomic	0	3	blood	Sweden	9418		dICE
S. pneumoniae	type strain: N	GCA_001163065.1_6649_8_21_genomic	0	NT	nasopharynx	Thailand:Maela	9418		dICE
S. pneumoniae	BHN616	GCA_001163185.1_5159_6_1_genomic	CQQR01000007.1	3	blood	Sweden	9418		dICE
S. pneumoniae	BHN651	GCA_001163565.1_5159_8_8_genomic	0	3	CSF	Sweden	9418		dICE
S. pneumoniae	SMRU1077	GCA_001163645.1_6731_4_21_genomic	0	NT	nasopharynx	Thailand:Maela	9418		dICE
S. pneumoniae	BHN645	GCA_001163965.1_5159_8_4_genomic	0	3	blood	Sweden	9418		dICE
S. pneumoniae	SMRU2340	GCA_001164465.1_6983_6_36_genomic	0	NT	nasopharynx	Thailand:Maela	9418		dICE
S. pneumoniae	SMRU1175	GCA_001164805.1_6755_5_23_genomic	CROJ01000002.1	10A	nasopharynx	Thailand:Maela	9418		dICE
S. pneumoniae	R34-3067	GCA_001164885.2_6925_2_85_genomic	CNOM02000049.1	23A	nasopharynx	USA:Massachesetts	9418		dICE
S. pneumoniae	SMRU1045	GCA_001165285.1_6731_3_13_genomic	CRCQ01000008.1	35F	nasopharynx	Thailand:Maela	9418		dICE
S. pneumoniae	181272	GCA_001165345.2_6999_5_14_genomic	CNTW02000097.1	6A	nasopharynx	USA:Massachesetts	9418		dICE
S. pneumoniae	SMRU1082	GCA_001165365.1_6731_5_2_genomic	0	16F	nasopharynx	Thailand:Maela	9418		dICE
S. pneumoniae	type strain: N	GCA_001165465.1_9803_8_7_genomic	0	unknown	unknown	unknown	9418		dICE
S. pneumoniae	SMRU2075	GCA_001165645.1_6899_6_11_genomic	CLEF01000008.1	23F	nasopharynx	Thailand:Maela	9418		dICE
S. pneumoniae	SMRU747	GCA_001165705.1_6714_7_3_genomic	0	NT	nasopharynx	Thailand:Maela	9418		dICE
S. pneumoniae	SMRU3138	GCA_001165805.1_7068_4_18_genomic	CMMP01000014.1	NT	nasopharynx	Thailand:Maela	9418		dICE
S. pneumoniae	LE4007	GCA_001165825.2_7622_4_8_genomic	0	6A	nasopharynx	USA:Massachesetts	9418		dICE
S. pneumoniae	SMRU2908	GCA_001165945.1_7004_8_76_genomic	CMCE01000019.1	NT	nasopharynx	Thailand:Maela	9418		dICE
S. pneumoniae	SMRU659	GCA_001166105.1_6730_5_11_genomic	0	4	nasopharynx	Thailand:Maela	9418		dICE
S. pneumoniae	SMRU2004	GCA_001166145.1_6823_7_12_genomic	CKXU01000009.1	19F	nasopharynx	Thailand:Maela	9418		dICE
S. pneumoniae	SMRU2744	GCA_001166305.1_7011_3_8_genomic	CMDO01000006.1	NT	nasopharynx	Thailand:Maela	9418		dICE
S. pneumoniae	SMRU2881	GCA_001166785.1_7004_7_49_genomic	CMBM01000017.1	NT	nasopharynx	Thailand:Maela	9418		dICE
S. pneumoniae	type strain: N	GCA_001166805.1_6630_1_13_genomic	CKDL01000013.1	NT	nasopharynx	Thailand:Maela	9418		dICE
S. pneumoniae	R34-3092	GCA_001167065.2_7001_1_15_genomic	0	6C	nasopharynx	USA:Massachesetts	9418		dICE
S. pneumoniae	35F	GCA_001167225.1_9803_7_6_genomic	0	unknown	unknown	unknown	9418		dICE
S. pneumoniae	32A	GCA_001167245.1_6664_1_11_genomic	CKNJ01000011.1	32A	nasopharynx	Thailand:Maela	9418		dICE
S. pneumoniae	SMRU2089	GCA_001167385.1_6899_7_1_genomic	0	16F	nasopharynx	Thailand:Maela	9418		dICE
S. pneumoniae	R34-3086	GCA_001167665.2_7001_1_9_genomic	0	6C	nasopharynx	USA:Massachesetts	9418		dICE
S. pneumoniae	BHN647	GCA_001167925.1_5159_8_6_genomic	0	3	CSF	Sweden	9418		dICE
S. pneumoniae	35F	GCA_001168265.1_9803_7_4_genomic	0	unknown	unknown	unknown	9418		dICE
S. pneumoniae	SMRU2548	GCA_001168345.1_6972_2_4_genomic	CLRO01000022.1	NT	nasopharynx	Thailand:Maela	9418		dICE
S. pneumoniae	SMRU2227	GCA_001168505.1_6983_2_19_genomic	0	NT	nasopharynx	Thailand:Maela	9418		dICE
S. pneumoniae	SMRU2162	GCA_001168625.1_6925_5_2_genomic	0	NT	nasopharynx	Thailand:Maela	9418		dICE
S. pneumoniae	SMRU1901	GCA_001168845.1_6823_3_5_genomic	0	NT	nasopharynx	Thailand:Maela	9418		dICE
S. pneumoniae	SMRU2751	GCA_001169265.1_7011_3_15_genomic	CMDD01000021.1	16F	nasopharynx	Thailand:Maela	9418		dICE
S. pneumoniae	SMRU721	GCA_001169465.1_6730_8_1_genomic	0	NT	nasopharynx	Thailand:Maela	9418		dICE
S. pneumoniae	SMRU2943	GCA_001169905.1_7038_4_15_genomic	0	NT	nasopharynx	Thailand:Maela	9418		dICE
S. pneumoniae	32F	GCA_001169945.1_6631_3_8_genomic	CKIL01000014.1	32F	nasopharynx	Thailand:Maela	9418		dICE
S. pneumoniae	19F	GCA_001169985.1_6631_4_6_genomic	0	19F	nasopharynx	Thailand:Maela	9418		dICE
S. pneumoniae	SMRU2557	GCA_001170005.1_6972_2_13_genomic	CLRA01000009.1	23F	nasopharynx	Thailand:Maela	9418		dICE
S. pneumoniae	SMRU2213	GCA_001170025.1_6983_2_5_genomic	0	35F	nasopharynx	Thailand:Maela	9418		dICE
S. pneumoniae	0160	GCA_001170065.1_5737_7_3_genomic	CMUQ01000011.1	NT	Nasopharynx	Thailand	9418		dICE
S. pneumoniae	R34-3055	GCA_001170225.2_6925_2_74_genomic	0	23A	nasopharynx	USA:Massachesetts	9418		dICE
S. pneumoniae	SMRU1128	GCA_001170405.1_6731_6_24_genomic	CREX01000015.1	19B	nasopharynx	Thailand:Maela	9418		dICE
S. pneumoniae	SMRU2245	GCA_001170485.1_7038_8_37_genomic	CMJM01000008.1	23A	nasopharynx	Thailand:Maela	9418		dICE
S. pneumoniae	SMRU709	GCA_001170645.1_6730_7_13_genomic	0	NT	nasopharynx	Thailand:Maela	9418		dICE
S. pneumoniae	type strain: N	GCA_001170945.1_6631_1_6_genomic	0	NT	nasopharynx	Thailand:Maela	9418		dICE
S. pneumoniae	SMRU1548	GCA_001171205.1_6753_4_12_genomic	CRKQ01000011.1	NT	nasopharynx	Thailand:Maela	9418		dICE
S. pneumoniae	SMRU724	GCA_001171465.1_6730_8_4_genomic	CRBN01000018.1	18C	nasopharynx	Thailand:Maela	9418		dICE
S. pneumoniae	ND6109	GCA_001171585.2_7622_5_96_genomic	COFY02000127.1	19A	nasopharynx	USA:Massachesetts	9418		dICE
S. pneumoniae	23A	GCA_001171945.1_6630_1_11_genomic	CKDN01000008.1	23A	nasopharynx	Thailand:Maela	9418		dICE
S. pneumoniae	SMRU2221	GCA_001172185.1_6983_2_13_genomic	0	NT	nasopharynx	Thailand:Maela	9418		dICE
S. pneumoniae	SMRU1153	GCA_001172205.1_6755_5_1_genomic	CRNX01000009.1	19F	nasopharynx	Thailand:Maela	9418		dICE
S. pneumoniae	MD5029	GCA_001172605.2_7622_4_47_genomic	COEI02000056.1	23A	nasopharynx	USA:Massachesetts	9418		dICE
S. pneumoniae	SMRU1158	GCA_001172725.1_6755_5_6_genomic	CRON01000010.1	35F	nasopharynx	Thailand:Maela	9418		dICE
S. pneumoniae	R34-3211	GCA_001172745.2_6999_2_5_genomic	0	6A	nasopharynx	USA:Massachesetts	9418		dICE
S. pneumoniae	SMRU1616	GCA_001172785.1_6807_3_8_genomic	CKSQ01000008.1	NT	nasopharynx	Thailand:Maela	9418		dICE
S. pneumoniae	SMRU764	GCA_001173585.1_6714_7_20_genomic	CQWN01000007.1	1	nasopharynx	Thailand:Maela	9418		dICE
S. pneumoniae	SMRU2233	GCA_001173625.1_7038_8_25_genomic	0	4	nasopharynx	Thailand:Maela	9418		dICE
S. pneumoniae	SMRU700	GCA_001173645.1_6730_7_4_genomic	CRAX01000014.1	NT	nasopharynx	Thailand:Maela	9418		dICE
S. pneumoniae	R34-3190	GCA_001174025.2_6999_1_7_genomic	CNRJ02000039.1	3	nasopharynx	USA:Massachesetts	9418		dICE
S. pneumoniae	LE4150	GCA_001174125.2_7622_4_41_genomic	0	23B	nasopharynx	USA:Massachesetts	9418		dICE
S. pneumoniae	SMRU1869	GCA_001174225.1_6823_1_21_genomic	CKTN01000012.1	35C	nasopharynx	Thailand:Maela	9418		dICE
S. pneumoniae	4	GCA_001174565.1_6631_6_11_genomic	0	4	nasopharynx	Thailand:Maela	9418		dICE
S. pneumoniae	SMRU3145	GCA_001174585.1_6938_3_20_genomic	0	NT	nasopharynx	Thailand:Maela	9418		dICE
S. pneumoniae	R34-3180	GCA_001174605.2_6952_7_20_genomic	CNQL02000237.1	6A	nasopharynx	USA:Massachesetts	9418		dICE
S. pneumoniae	SMRU674	GCA_001191775.1_6730_6_2_genomic	CRAB01000005.1	1	nasopharynx	Thailand:Maela	9418		dICE
S. pneumoniae	SMRU627	GCA_001192215.1_6791_6_3_genomic	CRQX01000015.1	19B	nasopharynx	Thailand:Maela	9418		dICE
S. pneumoniae	SMRU882	GCA_001192315.1_6755_3_18_genomic	0	45	nasopharynx	Thailand:Maela	9418		dICE
S. pneumoniae	BHN599	GCA_001193215.1_5242_8_10_genomic	0	3	CSF	Czech Republic	9418		dICE
S. pneumoniae	SMRU702	GCA_001193635.1_6730_7_6_genomic	CRAW01000013.1	17F	nasopharynx	Thailand:Maela	9418		dICE
S. pneumoniae	SMRU1129	GCA_001193735.1_6755_4_1_genomic	CRNF01000012.1	23A	nasopharynx	Thailand:Maela	9418		dICE
S. pneumoniae	BHN657	GCA_001193815.1_5159_8_11_genomic	CQRM01000006.1	3	CSF	Sweden	9418		dICE
S. pneumoniae	BHN598	GCA_001193895.1_5242_8_9_genomic	CRYP01000007.1	3	CSF	Czech Republic	9418		dICE
S. pneumoniae	SMRU1676	GCA_001194145.1_6805_4_20_genomic	0	NT	nasopharynx	Thailand:Maela	9418		dICE
S. pneumoniae	SMRU1597	GCA_001194305.1_6807_2_13_genomic	CRWW01000019.1	18C	nasopharynx	Thailand:Maela	9418		dICE
S. pneumoniae	SMRU696	GCA_001194325.1_6730_6_24_genomic	CRAF01000025.1	NT	nasopharynx	Thailand:Maela	9418		dICE
S. pneumoniae	SMRU728	GCA_001194665.1_6730_8_8_genomic	0	10A	nasopharynx	Thailand:Maela	9418		dICE
S. pneumoniae	SMRU1146	GCA_001194785.1_6755_4_18_genomic	0	NT	nasopharynx	Thailand:Maela	9418		dICE
S. pneumoniae	BHN587	GCA_001195425.1_5242_7_10_genomic	CRYC01000007.1	3	CSF	Czech Republic	9418		dICE
S. pneumoniae	BHN597	GCA_001195705.1_5242_8_8_genomic	CRXZ01000007.1	3	CSF	Czech Republic	9418		dICE
S. pneumoniae	BHN571	GCA_001196205.1_5242_6_4_genomic	0	3	blood	USA	9418		dICE
S. pneumoniae	BHN585	GCA_001196695.1_5242_7_8_genomic	0	3	CSF	Czech Republic	9418		dICE
S. pneumoniae	SMRU1508	GCA_001196735.1_6753_2_19_genomic	CRJL01000015.1	NT	nasopharynx	Thailand:Maela	9418		dICE
S. pneumoniae	SMRU796	GCA_001196755.1_6755_2_4_genomic	0	28F	nasopharynx	Thailand:Maela	9418		dICE
S. pneumoniae	SMRU1383	GCA_001197155.1_6710_7_15_genomic	0	46	nasopharynx	Thailand:Maela	9418		dICE
S. pneumoniae	BHN575	GCA_001197215.1_5242_6_9_genomic	0	3	blood	Sweden	9418		dICE
S. pneumoniae	SMRU1528	GCA_001197415.1_6753_3_16_genomic	CRJY01000015.1	19F	nasopharynx	Thailand:Maela	9418		dICE
S. pneumoniae	BHN586	GCA_001197995.1_5242_7_9_genomic	CRYF01000004.1	3	CSF	Czech Republic	9418		dICE
S. pneumoniae	type strain: N	GCA_001198315.1_6805_7_8_genomic	CRVZ01000017.1	unknown	unknown	unknown	9418		dICE
S. pneumoniae	SMRU1346	GCA_001198455.1_6710_6_2_genomic	CQUS01000011.1	10A	nasopharynx	Thailand:Maela	9418		dICE
S. pneumoniae	SMRU1586	GCA_001198875.1_6807_2_2_genomic	0	NT	nasopharynx	Thailand:Maela	9418		dICE
S. pneumoniae	BHN574	GCA_001199355.1_5242_6_7_genomic	0	3	blood	USA	9418		dICE
S. pneumoniae	SMRU862	GCA_001199535.1_6775_2_22_genomic	CRQG01000016.1	10A	nasopharynx	Thailand:Maela	9418		dICE
S. pneumoniae	SMRU1232	GCA_001199595.1_6736_5_8_genomic	CRGI01000018.1	10A	nasopharynx	Thailand:Maela	9418		dICE
S. pneumoniae	BHN600	GCA_001199995.1_5242_8_11_genomic	CRYB01000005.1	3	CSF	Czech Republic	9418		dICE
S. pneumoniae	SMRU1088	GCA_001200575.1_6731_5_8_genomic	CREK01000010.1	15B	nasopharynx	Thailand:Maela	9418		dICE
S. pneumoniae	SMRU1208	GCA_001200655.1_6736_4_8_genomic	0	23A	nasopharynx	Thailand:Maela	9418		dICE
S. pneumoniae	SMRU1555	GCA_001200855.1_6753_4_19_genomic	0	NT	nasopharynx	Thailand:Maela	9418		dICE
S. pneumoniae	SMRU565	GCA_001200955.1_6714_8_13_genomic	CQWU01000008.1	4	nasopharynx	Thailand:Maela	9418		dICE
S. pneumoniae	SMRU675	GCA_001201275.1_6730_6_3_genomic	0	NT	nasopharynx	Thailand:Maela	9418		dICE
S. pneumoniae	SMRU695	GCA_001201475.1_6730_6_23_genomic	CRAH01000022.1	NT	nasopharynx	Thailand:Maela	9418		dICE
S. pneumoniae	SMRU1078	GCA_001201515.1_6731_4_22_genomic	0	19F	nasopharynx	Thailand:Maela	9418		dICE
S. pneumoniae	SMRU708	GCA_001201575.1_6730_7_12_genomic	CRAQ01000012.1	35C	nasopharynx	Thailand:Maela	9418		dICE
S. pneumoniae	SMRU1529	GCA_001201675.1_6753_3_17_genomic	CRKA01000020.1	10A	nasopharynx	Thailand:Maela	9418		dICE
S. pneumoniae	SMRU772	GCA_001201735.1_6755_1_4_genomic	CRLT01000004.1	NT	nasopharynx	Thailand:Maela	9418		dICE
S. pneumoniae	SMRU1279	GCA_001201835.1_6736_7_7_genomic	0	NT	nasopharynx	Thailand:Maela	9418		dICE
S. pneumoniae	SMRU1605	GCA_001202115.1_6807_2_21_genomic	0	NT	nasopharynx	Thailand:Maela	9418		dICE
S. pneumoniae	SMRU782	GCA_001202235.1_6755_1_14_genomic	CRLI01000018.1	NT	nasopharynx	Thailand:Maela	9418		dICE
S. pneumoniae	SMRU1675	GCA_001202335.1_6805_4_19_genomic	0	35F	nasopharynx	Thailand:Maela	9418		dICE
S. pneumoniae	BHN594	GCA_001202475.1_5242_8_5_genomic	CRYM01000005.1	3	CSF	Czech Republic	9418		dICE
S. pneumoniae	BHN570	GCA_001202615.1_5242_6_3_genomic	0	3	blood	USA	9418		dICE
S. pneumoniae	SMRU1567	GCA_001202995.1_6807_1_7_genomic	0	4	nasopharynx	Thailand:Maela	9418		dICE
S. pneumoniae	SMRU1476	GCA_001203355.1_6753_1_12_genomic	0	46	nasopharynx	Thailand:Maela	9418		dICE
S. pneumoniae	SMRU744	GCA_001203435.1_6730_8_24_genomic	0	16F	nasopharynx	Thailand:Maela	9418		dICE
S. pneumoniae	SMRU719	GCA_001203455.1_6730_7_23_genomic	0	19B	nasopharynx	Thailand:Maela	9418		dICE
S. pneumoniae	SMRU1398	GCA_001203475.1_6710_8_6_genomic	CQWD01000012.1	10A	nasopharynx	Thailand:Maela	9418		dICE
S. pneumoniae	SMRU878	GCA_001203495.1_6755_3_14_genomic	0	NT	nasopharynx	Thailand:Maela	9418		dICE
S. pneumoniae	SMRU722	GCA_001203515.1_6730_8_2_genomic	CRBI01000011.1	18F	nasopharynx	Thailand:Maela	9418		dICE
S. pneumoniae	SMRU770	GCA_001203615.1_6755_1_2_genomic	CRLM01000017.1	19F	nasopharynx	Thailand:Maela	9418		dICE
S. pneumoniae	BHN573	GCA_001204315.1_5242_6_6_genomic	CRXW01000012.1	3	blood	USA	9418		dICE
S. pneumoniae	SMRU1726	GCA_001205375.1_6805_6_22_genomic	CRUY01000017.1	NT	nasopharynx	Thailand:Maela	9418		dICE
S. pneumoniae	SMRU1026	GCA_001205555.1_6805_1_18_genomic	CRRJ01000010.1	23A	nasopharynx	Thailand:Maela	9418		dICE
S. pneumoniae	SMRU820	GCA_001206135.1_6775_1_4_genomic	CRPS01000015.1	NT	nasopharynx	Thailand:Maela	9418		dICE
S. pneumoniae	BHN596	GCA_001206375.1_5242_8_7_genomic	CRYJ01000013.1	3	CSF	Czech Republic	9418		dICE
S. pneumoniae	BHN593	GCA_001206415.1_5242_8_4_genomic	0	3	CSF	Czech Republic	9418		dICE
S. pneumoniae	SMRU1678	GCA_001206535.1_6805_4_22_genomic	0	NT	nasopharynx	Thailand:Maela	9418		dICE
S. pneumoniae	SMRU810	GCA_001206635.1_6755_2_18_genomic	CRMB01000018.1	35F	nasopharynx	Thailand:Maela	9418		dICE
S. pneumoniae	SMRU578	GCA_001206655.1_6730_1_2_genomic	CQXM01000010.1	NT	nasopharynx	Thailand:Maela	9418		dICE
S. pneumoniae	BHN590	GCA_001207375.1_5242_8_1_genomic	CRYE01000008.1	3	CSF	Czech Republic	9418		dICE
S. pneumoniae	SMRU1177	GCA_001208045.1_6755_6_1_genomic	0	NT	nasopharynx	Thailand:Maela	9418		dICE
S. pneumoniae	SMRU1377	GCA_001208105.1_6710_7_9_genomic	CQVP01000016.1	NT	nasopharynx	Thailand:Maela	9418		dICE
S. pneumoniae	BHN583	GCA_001208845.1_5242_7_5_genomic	CRYH01000006.1	3	blood	Sweden	9418		dICE
S. pneumoniae	SMRU609	GCA_001210245.1_6730_3_9_genomic	CQYN01000008.1	NT	nasopharynx	Thailand:Maela	9418		dICE
S. pneumoniae	BHN589	GCA_001210345.1_5242_7_12_genomic	0	3	CSF	Czech Republic	9418		dICE
S. pneumoniae	SMRU771	GCA_001210445.1_6755_1_3_genomic	0	23A	nasopharynx	Thailand:Maela	9418		dICE
S. pneumoniae	BHN588	GCA_001210465.1_5242_7_11_genomic	0	3	CSF	Czech Republic	9418		dICE
S. pneumoniae	BHN591	GCA_001210605.1_5242_8_2_genomic	0	3	CSF	Czech Republic	9418		dICE
S. pneumoniae	BHN584	GCA_001211545.1_5242_7_7_genomic	CRYI01000008.1	3	blood	Spain	9418		dICE
S. pneumoniae	BHN413	GCA_001212125.1_5242_6_2_genomic	0	3	blood	USA	9418		dICE
S. pneumoniae	BHN582	GCA_001212925.1_5242_7_4_genomic	0	3	blood	United Kingdom:London	9418		dICE
S. pneumoniae	Case A non-serotyeable	GCA_001263085.1_ASM126308v1_genomic	0	unknown	Cerebral spinal fluid	South Africa	9418		dICE
S. pneumoniae	R34-3209	GCA_001299715.2_6999_2_3_genomic	0	23A	nasopharynx	USA:Massachesetts	9418		dICE
S. pneumoniae	R34-3123	GCA_001299735.2_7001_2_18_genomic	0	23A	nasopharynx	USA:Massachesetts	9418		dICE
S. pneumoniae	R34-3210	GCA_001299835.2_6999_2_4_genomic	CHIO02000106.1	6A	nasopharynx	USA:Massachesetts	9418		dICE
S. pneumoniae	R34-3084	GCA_001299855.2_7001_1_7_genomic	CFLM02000228.1	3	nasopharynx	USA:Massachesetts	9418		dICE
S. pneumoniae	R34-3100	GCA_001299895.2_7001_1_23_genomic	CHWV02000103.1	6B	nasopharynx	USA:Massachesetts	9418		dICE
S. pneumoniae	R34-3099	GCA_001300015.2_7001_1_22_genomic	0	6A	nasopharynx	USA:Massachesetts	9418		dICE
S. pneumoniae	R34-3047	GCA_001300075.2_6925_1_65_genomic	CFQX02000139.1	23A	nasopharynx	USA:Massachesetts	9418		dICE
S. pneumoniae	R34-3114	GCA_001300335.2_7001_2_10_genomic	0	23B	nasopharynx	USA:Massachesetts	9418		dICE
S. pneumoniae	R34-3169	GCA_001300355.2_6952_7_8_genomic	0	23B	nasopharynx	USA:Massachesetts	9418		dICE
S. pneumoniae	154389	GCA_001300375.2_6999_5_6_genomic	CIIJ02000062.1	23A	nasopharynx	USA:Massachesetts	9418		dICE
S. pneumoniae	101058	GCA_001300535.2_6999_4_8_genomic	0	6A	nasopharynx	USA:Massachesetts	9418		dICE
S. pneumoniae	420881	GCA_001300795.2_6952_4_1_genomic	0	6A	nasopharynx	USA:Massachesetts	9418		dICE
S. pneumoniae	GL3075	GCA_001300955.2_7622_4_2_genomic	0	23B	nasopharynx	USA:Massachesetts	9418		dICE
S. pneumoniae	ND6124	GCA_001300995.2_7553_4_11_genomic	CFIS02000051.1	23B	nasopharynx	USA:Massachesetts	9418		dICE
S. pneumoniae	ND6144	GCA_001301095.2_7553_4_22_genomic	CFKB02000078.1	23B	nasopharynx	USA:Massachesetts	9418		dICE
S. pneumoniae	PT8086	GCA_001301235.2_7553_5_92_genomic	CFRS02000010.1	23A	nasopharynx	USA:Massachesetts	9418		dICE
S. pneumoniae	PT8114	GCA_001301295.2_7553_6_5_genomic	CHXJ02000079.1	6C	nasopharynx	USA:Massachesetts	9418		dICE
S. pneumoniae	PT8074	GCA_001301515.2_7553_5_87_genomic	CHBU02000125.1	6A	nasopharynx	USA:Massachesetts	9418		dICE
S. pneumoniae	LE4083	GCA_001301635.2_7622_4_27_genomic	CHXF02000056.1	23B	nasopharynx	USA:Massachesetts	9418		dICE
S. pneumoniae	BR1055	GCA_001301735.2_7622_2_18_genomic	CHXE02000017.1	23A	nasopharynx	USA:Massachesetts	9418		dICE
S. pneumoniae	GL3024	GCA_001301895.2_7622_3_83_genomic	CFJZ02000068.1	23B	nasopharynx	USA:Massachesetts	9418		dICE
S. pneumoniae	GL3023	GCA_001301955.2_7622_3_82_genomic	CFRC02000071.1	23A	nasopharynx	USA:Massachesetts	9418		dICE
S. pneumoniae	GL3049	GCA_001302015.2_7622_3_92_genomic	0	23A	nasopharynx	USA:Massachesetts	9418		dICE
S. pneumoniae	ND6059	GCA_001302075.2_7622_5_88_genomic	0	23B	nasopharynx	USA:Massachesetts	9418		dICE
S. pneumoniae	23A/2	GCA_001326395.1_5192_8_10_genomic	0	23A	not known	Denmark	9418		dICE
S. pneumoniae	19F/11	GCA_001326435.1_5242_2_12_genomic	CGAL01000012.1	19F	not known	Denmark	9418		dICE
S. pneumoniae	2/2	GCA_001326535.1_5192_8_1_genomic	CIJN01000021.1	2	not known	USA	9418		dICE
S. pneumoniae	BHN644	GCA_001326615.1_5159_8_3_genomic	CGDB01000004.1	3	blood	Sweden	9418		dICE
S. pneumoniae	BHN633	GCA_001326635.1_5159_7_7_genomic	CGCT01000006.1	3	blood	Sweden	9418		dICE
S. pneumoniae	BHN637	GCA_001326655.1_5159_7_9_genomic	0	3	blood	Sweden	9418		dICE
S. pneumoniae	BHN035	GCA_001326695.1_5242_7_6_genomic	CFOG01000005.1	3	blood	Spain	9418		dICE
S. pneumoniae	BHN622	GCA_001326715.1_5159_6_9_genomic	0	3	blood	Sweden	9418		dICE
S. pneumoniae	BHN612	GCA_001326735.1_5159_5_11_genomic	CGDI01000015.1	3	CSF	Czech Republic	9418		dICE
S. pneumoniae	BHN640	GCA_001326755.1_5159_7_11_genomic	CHZQ01000004.1	3	blood	Sweden	9418		dICE
S. pneumoniae	BHN580	GCA_001326775.1_5242_7_2_genomic	0	3	blood	Sweden	9418		dICE
S. pneumoniae	BHN579	GCA_001326795.1_5242_7_1_genomic	CHZV01000009.1	3	blood	Sweden	9418		dICE
S. pneumoniae	BHN577	GCA_001326815.1_5242_6_11_genomic	CIFY01000006.1	3	blood	Sweden	9418		dICE
S. pneumoniae	BHN592	GCA_001326835.1_5242_8_3_genomic	CFOD01000005.1	3	CSF	Czech Republic	9418		dICE
S. pneumoniae	BHN595	GCA_001326855.1_5242_8_6_genomic	CIAC01000007.1	3	CSF	Czech Republic	9418		dICE
S. pneumoniae	BHN601	GCA_001326875.1_5242_8_12_genomic	CIGE01000005.1	3	CSF	Czech Republic	9418		dICE
S. pneumoniae	type strain: N	GCA_001334335.1_6631_2_12_genomic	CHNO01000019.1	NT	nasopharynx	Thailand:Maela	9418		dICE
S. pneumoniae	32A	GCA_001334355.1_6664_1_24_genomic	CHPD01000010.1	32A	nasopharynx	Thailand:Maela	9418		dICE
S. pneumoniae	SMRU241	GCA_001334395.1_6673_8_1_genomic	CFHD01000005.1	28F	nasopharynx	Thailand:Maela	9418		dICE
S. pneumoniae	SMRU250	GCA_001334415.1_6673_8_10_genomic	CFFC01000010.1	10A	nasopharynx	Thailand:Maela	9418		dICE
S. pneumoniae	32A	GCA_001334575.1_6641_6_1_genomic	0	32A	nasopharynx	Thailand:Maela	9418		dICE
S. pneumoniae	SMRU201	GCA_001334615.1_6680_8_9_genomic	CHPQ01000006.1	32A	nasopharynx	Thailand:Maela	9418		dICE
S. pneumoniae	SMRU569	GCA_001334635.1_6714_8_17_genomic	0	NT	nasopharynx	Thailand:Maela	9418		dICE
S. pneumoniae	SMRU247	GCA_001334715.1_6673_8_7_genomic	0	4	nasopharynx	Thailand:Maela	9418		dICE
S. pneumoniae	type strain: N	GCA_001334775.1_6649_8_17_genomic	0	NT	nasopharynx	Thailand:Maela	9418		dICE
S. pneumoniae	4	GCA_001334795.1_6631_2_6_genomic	CHNV01000015.1	4	nasopharynx	Thailand:Maela	9418		dICE
S. pneumoniae	16F	GCA_001335055.1_6630_2_1_genomic	0	16F	nasopharynx	Thailand:Maela	9418		dICE
S. pneumoniae	19F	GCA_001335275.1_6593_5_2_genomic	0	19F	nasopharynx	Thailand:Maela	9418		dICE
S. pneumoniae	4	GCA_001335355.1_6630_2_24_genomic	CHNH01000013.1	4	nasopharynx	Thailand:Maela	9418		dICE
S. pneumoniae	type strain: N	GCA_001335415.1_6664_1_3_genomic	0	NT	nasopharynx	Thailand:Maela	9418		dICE
S. pneumoniae	type strain: N	GCA_001335575.1_6630_3_17_genomic	CGVZ01000013.1	NT	nasopharynx	Thailand:Maela	9418		dICE
S. pneumoniae	type strain: N	GCA_001335615.1_6630_1_2_genomic	0	NT	nasopharynx	Thailand:Maela	9418		dICE
S. pneumoniae	4	GCA_001335635.1_6641_6_20_genomic	CHOT01000012.1	4	nasopharynx	Thailand:Maela	9418		dICE
S. pneumoniae	32A	GCA_001335835.1_6631_6_20_genomic	0	32A	nasopharynx	Thailand:Maela	9418		dICE
S. pneumoniae	35F	GCA_001336095.1_6630_4_8_genomic	CGVY01000006.1	35F	nasopharynx	Thailand:Maela	9418		dICE
S. pneumoniae	35F	GCA_001336155.1_6593_4_11_genomic	CFHV01000014.1	35F	nasopharynx	Thailand:Maela	9418		dICE
S. pneumoniae	35F	GCA_001336175.1_6593_4_10_genomic	0	35F	nasopharynx	Thailand:Maela	9418		dICE
S. pneumoniae	type strain: N	GCA_001336435.1_6259_6_1_genomic	0	NT	nasopharynx	Thailand:Maela	9418		dICE
S. pneumoniae	type strain: N	GCA_001336495.1_6259_7_24_genomic	0	NT	nasopharynx	Thailand:Maela	9418		dICE
S. pneumoniae	type strain: N	GCA_001336655.1_6259_8_13_genomic	0	NT	nasopharynx	Thailand:Maela	9418		dICE
S. pneumoniae	SMRU947	GCA_001336875.1_6680_6_11_genomic	0	NT	nasopharynx	Thailand:Maela	9418		dICE
S. pneumoniae	SMRU715	GCA_001337115.1_6730_7_19_genomic	CHRQ01000015.1	NT	nasopharynx	Thailand:Maela	9418		dICE
S. pneumoniae	SMRU694	GCA_001337135.1_6730_6_22_genomic	0	NT	nasopharynx	Thailand:Maela	9418		dICE
S. pneumoniae	SMRU672	GCA_001337235.1_6730_5_24_genomic	CHQE01000013.1	23F	nasopharynx	Thailand:Maela	9418		dICE
S. pneumoniae	SMRU716	GCA_001337495.1_6730_7_20_genomic	CHRV01000017.1	28F	nasopharynx	Thailand:Maela	9418		dICE
S. pneumoniae	SMRU1130	GCA_001337555.1_6755_4_2_genomic	CHUN01000019.1	NT	nasopharynx	Thailand:Maela	9418		dICE
S. pneumoniae	SMRU639	GCA_001337595.1_6791_6_15_genomic	CHUB01000011.1	NT	nasopharynx	Thailand:Maela	9418		dICE
S. pneumoniae	SMRU815	GCA_001337635.1_6755_2_23_genomic	CHTF01000021.1	35C	nasopharynx	Thailand:Maela	9418		dICE
S. pneumoniae	SMRU855	GCA_001337675.1_6775_2_15_genomic	0	19F	nasopharynx	Thailand:Maela	9418		dICE
S. pneumoniae	SMRU619	GCA_001337755.1_6730_3_19_genomic	0	23A	nasopharynx	Thailand:Maela	9418		dICE
S. pneumoniae	SMRU718	GCA_001337775.1_6730_7_22_genomic	0	32F	nasopharynx	Thailand:Maela	9418		dICE
S. pneumoniae	SMRU822	GCA_001337835.1_6775_1_6_genomic	CHUG01000013.1	35F	nasopharynx	Thailand:Maela	9418		dICE
S. pneumoniae	SMRU652	GCA_001337995.1_6730_5_4_genomic	0	NT	nasopharynx	Thailand:Maela	9418		dICE
S. pneumoniae	SMRU1065	GCA_001338095.1_6731_4_9_genomic	CHSI01000012.1	19F	nasopharynx	Thailand:Maela	9418		dICE
S. pneumoniae	SMRU996	GCA_001338115.1_6731_1_12_genomic	CHQJ01000018.1	NT	nasopharynx	Thailand:Maela	9418		dICE
S. pneumoniae	SMRU821	GCA_001338135.1_6775_1_5_genomic	0	NT	nasopharynx	Thailand:Maela	9418		dICE
S. pneumoniae	SMRU957	GCA_001338215.1_6680_6_21_genomic	0	NT	nasopharynx	Thailand:Maela	9418		dICE
S. pneumoniae	SMRU586	GCA_001338435.1_6730_1_10_genomic	0	NT	nasopharynx	Thailand:Maela	9418		dICE
S. pneumoniae	SMRU629	GCA_001338515.1_6791_6_5_genomic	CHUC01000013.1	NT	nasopharynx	Thailand:Maela	9418		dICE
S. pneumoniae	SMRU750	GCA_001338555.1_6714_7_6_genomic	0	NT	nasopharynx	Thailand:Maela	9418		dICE
[truncated: 1,366 more rows]
